# Supplementary material for: The effectiveness of knowledge management systems in motivation and satisfaction in higher education Institutions: Data from Vietnam
Source: Data Brief. 2023 Jul 28;49:109454. doi: 10.1016/j.dib.2023.109454 (PMC10415701; doi:10.1016/j.dib.2023.109454)
Supplement: Supplementary file 1 [file mmc1.zip › mmc1.csv]

No	applied	timepoint	KNA1	KNA2	KNA3	KNA4	KNA5	KNA6	KND1	KND2	KND3	KND4	KND5	KND6	KND7	KNU1	KNU2	KNU3	KNU4	KNU5	ASS1	ASS2	ASS3	TEM1	TEM2	TEM3	TEM4	gender	age	major	edule
1	1	1	4	4	3	3	4	5	5	4	4	4	5	4	4	4	4	5	4	4	4	5	5	4	4	4	3	2	3	1	3
2	1	4	4	5	4	4	3	4	5	4	4	5	4	4	4	4	5	4	4	4	4	4	4	5	5	4	5	2	1	1	3
3	1	4	4	5	5	5	3	5	4	4	4	4	4	4	4	4	3	4	4	3	4	4	4	4	4	3	5	1	1	2	3
4	1	3	4	4	4	3	4	5	4	4	5	4	4	4	3	4	3	3	4	3	5	4	5	5	3	3	3	1	2	1	3
5	1	3	2	2	1	1	2	1	2	2	2	1	1	2	3	1	2	1	1	3	2	1	1	2	2	1	2	2	2	2	2
6	1	3	5	4	4	3	5	5	4	4	5	5	4	4	3	3	3	4	3	3	4	4	3	5	3	4	4	2	1	2	2
7	1	1	5	4	4	5	4	5	3	4	4	4	5	4	3	4	3	4	4	3	4	5	4	3	5	4	5	1	1	3	2
8	1	3	5	5	5	4	3	5	4	4	4	5	4	4	3	3	4	4	3	5	5	4	5	4	3	4	5	1	3	1	2
9	1	3	4	4	3	5	4	5	3	4	4	5	5	2	3	3	3	5	3	3	4	4	5	3	5	4	5	1	1	3	3
10	1	4	4	4	4	5	3	5	4	4	5	4	4	4	3	4	3	4	4	3	4	5	4	5	4	4	4	2	1	1	3
11	1	2	4	4	3	5	3	5	5	5	4	4	4	4	5	4	4	4	4	4	5	5	4	5	4	3	3	2	4	1	2
12	1	1	3	4	3	3	3	5	4	3	4	4	4	2	3	3	3	3	3	3	3	5	3	3	3	5	3	1	1	3	2
13	1	1	4	4	4	5	3	5	5	4	5	5	4	2	3	4	4	4	3	3	4	4	5	3	3	4	5	1	2	1	3
14	1	2	4	4	4	4	4	4	4	4	5	5	4	2	3	4	4	5	5	4	4	5	5	5	5	4	4	1	3	3	2
15	1	3	4	4	3	5	4	3	4	4	4	4	5	4	3	4	4	4	5	4	5	3	3	4	5	3	4	2	3	3	2
16	1	4	5	4	4	3	4	2	4	4	5	4	4	2	3	4	3	4	3	3	4	5	4	3	3	3	3	2	4	1	3
17	1	1	3	4	4	3	4	1	5	5	4	5	5	2	3	3	4	4	5	4	5	4	4	4	5	5	3	2	3	1	2
18	1	3	3	3	4	4	4	1	5	4	5	4	4	2	3	4	4	5	5	5	3	5	4	5	5	3	3	1	1	1	3
19	1	3	5	4	4	5	3	2	5	4	5	3	5	4	3	4	4	4	5	4	4	5	4	5	4	4	4	2	3	2	3
20	1	2	3	4	4	4	4	1	5	4	4	4	5	2	4	4	4	4	5	5	4	4	4	5	4	4	3	2	2	3	2
21	1	4	3	3	4	4	4	3	4	4	5	5	4	2	3	3	4	4	5	4	4	4	3	4	5	3	3	2	3	1	2
22	1	2	4	4	5	3	4	3	3	4	5	5	5	2	3	4	4	5	5	5	4	5	4	4	5	4	4	1	1	3	3
23	1	1	4	5	4	5	3	3	4	4	5	5	5	2	4	4	4	4	3	3	4	5	4	3	3	4	5	2	4	1	3
24	1	1	4	3	3	4	3	5	4	4	4	3	5	2	4	4	4	4	3	3	3	3	4	3	3	4	3	1	3	2	3
25	1	2	3	3	3	5	3	5	3	4	5	5	4	2	3	4	4	4	3	3	4	4	5	3	3	5	3	2	1	2	2
26	1	3	4	4	4	5	3	4	5	4	4	4	5	2	4	4	4	5	3	4	4	4	5	3	4	5	4	1	2	2	2
27	1	1	5	4	4	5	3	3	5	4	5	5	5	2	3	4	4	4	3	3	5	5	4	3	3	4	5	2	3	2	2
28	1	1	3	4	3	5	4	5	4	4	4	5	4	2	4	3	4	4	5	4	4	4	3	5	5	4	5	2	2	3	2
29	1	2	4	4	4	4	4	4	4	4	5	5	5	2	3	4	4	4	3	3	5	4	5	3	3	5	4	2	5	2	3
30	1	1	4	4	4	3	4	4	5	5	4	4	4	4	4	4	4	4	4	5	5	4	5	5	5	4	3	1	1	3	2
31	1	1	5	4	4	5	4	5	3	5	4	4	4	2	3	4	4	4	4	4	5	5	5	4	4	5	4	2	4	1	2
32	1	3	4	3	3	3	3	3	4	5	4	4	5	2	3	4	3	4	4	5	3	3	4	5	4	4	3	2	1	1	3
33	1	2	4	5	3	5	4	5	3	5	5	5	5	5	4	4	4	5	4	4	5	5	5	4	4	4	5	2	2	1	2
34	1	4	4	4	4	5	4	5	5	5	5	5	4	2	3	5	4	4	3	5	3	5	4	3	3	5	5	2	2	2	2
35	1	3	4	5	3	4	5	4	5	5	5	5	4	2	3	4	4	4	5	4	5	5	5	4	5	5	4	2	3	3	3
36	1	3	5	4	4	5	4	5	4	3	4	4	5	2	3	4	4	4	5	5	5	5	3	5	5	3	4	2	3	1	2
37	1	4	1	3	3	3	3	3	4	5	4	3	4	1	4	4	4	4	4	4	3	4	5	4	5	4	3	2	2	2	2
38	1	1	4	4	5	3	4	3	5	5	4	3	4	4	3	4	4	4	4	4	5	5	5	5	4	5	5	2	1	2	2
39	1	1	4	5	5	4	5	4	4	4	4	4	5	1	5	3	4	4	4	5	4	5	4	4	4	5	4	2	1	1	2
40	1	4	3	3	3	4	3	4	3	4	4	4	5	5	5	4	4	4	4	4	3	5	3	5	4	3	3	2	5	1	2
41	1	1	4	4	4	5	4	5	5	4	4	5	4	4	5	3	4	4	4	3	4	5	4	5	5	4	5	2	1	2	2
42	1	2	4	3	3	3	3	3	4	4	4	4	5	4	4	4	4	4	4	4	3	5	5	4	4	4	3	1	4	3	2
43	1	1	4	4	3	4	3	4	3	4	5	4	4	4	5	4	3	3	4	5	5	5	4	4	3	3	3	1	3	2	2
44	1	4	4	3	4	3	4	3	4	5	4	4	4	5	5	4	3	4	4	4	5	5	4	4	5	4	3	2	1	1	3
45	1	2	4	4	4	3	4	3	4	5	4	3	4	5	5	4	3	4	4	3	5	5	3	4	4	3	3	1	1	3	3
46	1	4	4	4	4	3	4	3	4	4	4	4	5	5	4	3	5	5	4	4	5	4	5	5	5	5	3	1	1	3	2
47	1	3	3	4	3	5	4	5	4	4	4	4	5	5	4	3	4	4	5	4	4	5	3	5	5	3	5	2	1	2	3
48	1	3	3	3	4	4	3	4	3	4	4	4	5	4	5	4	4	5	5	4	3	4	3	5	5	3	3	1	2	1	3
49	1	2	4	5	4	4	4	4	3	4	4	4	5	3	5	3	3	4	3	3	5	5	4	3	3	3	4	2	2	1	2
50	1	3	4	4	4	5	4	5	5	5	4	4	4	4	5	5	5	4	5	4	5	5	4	5	5	5	5	1	5	3	2
51	1	3	4	4	4	4	5	4	5	5	4	4	5	3	4	5	4	4	5	4	4	4	5	5	4	5	5	1	1	1	2
52	1	1	4	4	5	5	4	5	5	5	4	4	5	5	5	5	5	4	5	4	4	5	4	5	5	4	4	1	5	2	3
53	1	4	4	4	4	5	4	5	4	4	4	3	4	3	3	3	5	4	5	5	4	4	5	5	5	5	4	1	5	3	2
54	1	3	4	5	5	3	5	3	5	4	4	4	5	4	4	4	4	4	4	4	4	5	4	4	4	5	5	2	4	1	2
55	1	3	4	5	5	3	5	3	5	5	5	5	5	3	5	3	4	5	5	5	4	4	5	5	4	4	4	2	5	2	3
56	1	4	5	4	4	3	4	3	4	3	4	4	5	4	4	4	4	4	4	4	5	3	4	5	5	3	3	1	2	1	2
57	1	1	4	4	4	4	4	4	5	4	5	5	3	3	4	3	4	3	3	3	5	3	4	3	3	4	5	2	2	3	2
58	1	1	5	4	4	4	4	4	4	4	4	4	4	4	4	4	4	4	4	3	4	3	3	4	4	3	5	1	2	1	2
59	1	4	4	4	4	5	4	5	4	4	4	4	4	4	4	4	4	5	5	4	4	5	5	4	4	4	4	2	2	1	2
60	1	3	3	5	3	3	3	3	4	4	4	5	4	4	4	4	4	4	5	4	3	6	5	4	5	5	3	1	1	3	2
61	1	3	2	3	3	2	3	2	4	4	4	4	5	3	4	4	4	4	5	4	4	1	3	5	4	3	5	2	2	3	3
62	1	2	4	5	3	4	4	4	2	3	3	2	2	3	2	5	4	5	5	4	4	2	3	5	5	3	4	2	3	3	3
63	1	2	3	2	2	3	3	3	4	3	4	3	4	4	3	4	3	4	5	4	4	1	3	4	4	3	3	2	2	1	2
64	1	1	4	4	4	4	4	4	4	4	3	3	3	3	3	3	4	4	5	5	5	1	3	5	4	3	5	1	1	3	3
65	1	1	4	4	3	3	4	3	3	3	3	4	4	3	3	4	4	4	5	5	4	3	3	4	5	3	3	1	2	3	2
66	1	1	3	3	3	5	3	5	4	4	5	4	4	3	4	3	4	4	5	4	4	1	3	5	5	3	3	1	3	2	3
67	1	2	4	3	4	5	4	5	3	2	3	3	3	3	2	4	4	4	4	4	5	4	4	4	4	5	5	1	2	2	2
68	1	1	5	5	5	3	5	3	5	5	5	5	4	3	4	4	4	5	4	5	5	1	4	4	4	5	4	2	3	1	3
69	1	4	3	3	3	4	3	4	3	4	3	3	3	3	3	3	4	4	3	3	3	3	3	3	3	3	3	2	3	3	2
70	1	3	4	5	4	4	4	4	5	5	5	5	5	3	5	5	5	5	4	5	5	1	4	5	4	5	4	2	2	1	3
71	1	1	2	3	2	2	2	2	1	1	1	1	1	3	1	1	1	1	1	3	2	1	1	1	2	1	2	1	4	3	2
72	1	3	5	4	4	4	3	4	5	5	5	5	5	5	5	5	4	5	4	4	5	1	4	4	5	5	3	1	2	1	3
73	1	3	3	3	3	3	3	3	4	4	4	4	4	3	4	3	2	4	4	3	3	1	4	4	4	4	3	2	1	2	3
74	1	3	3	3	3	4	3	4	2	2	3	2	1	2	3	3	4	4	3	3	3	1	3	3	3	3	3	2	5	1	2
75	1	3	5	5	5	5	5	5	4	4	4	4	4	1	4	3	5	4	3	5	5	4	4	3	3	4	5	2	2	3	2
76	1	1	3	4	3	4	3	4	3	3	3	3	2	3	2	4	3	4	4	3	4	2	5	5	4	5	3	1	3	1	2
77	1	1	2	2	3	3	3	3	4	4	5	4	4	1	4	4	3	3	4	5	3	4	5	5	3	3	1	1	2	2	2
78	1	1	3	3	3	3	3	3	2	2	2	1	2	1	1	2	2	1	2	1	2	2	2	2	1	3	3	1	1	1	2
79	1	4	2	2	3	2	3	2	2	2	2	3	2	2	2	2	1	3	2	2	1	1	2	1	1	3	2	1	1	3	3
80	1	3	4	4	5	4	3	4	5	5	5	5	5	3	5	4	4	4	4	4	5	5	5	4	4	4	4	1	1	1	3
81	1	3	4	4	3	4	3	4	3	3	3	3	2	3	2	4	3	3	4	3	4	4	4	5	5	5	5	1	2	3	2
82	1	4	3	3	4	3	4	3	4	3	4	4	4	4	3	3	4	2	3	3	3	4	3	3	3	3	3	1	2	1	2
83	1	3	5	5	4	5	5	5	4	5	5	5	5	5	2	3	4	4	3	3	4	3	4	3	3	3	3	1	3	3	2
84	1	2	5	4	4	4	3	4	5	5	5	5	5	5	5	5	5	5	5	5	5	5	5	5	5	5	5	1	2	1	3
85	1	3	3	4	3	3	3	3	4	4	4	4	4	4	4	4	3	3	4	3	4	4	4	5	5	5	5	1	1	2	2
86	1	3	2	2	2	2	2	2	1	1	2	1	1	2	1	1	1	1	1	1	2	5	2	1	1	1	1	1	2	1	2
87	1	4	4	3	4	4	4	4	5	4	5	5	5	2	1	4	5	4	4	4	5	5	5	5	5	5	5	1	2	1	3
88	1	4	4	3	4	4	4	4	3	2	3	3	3	3	1	4	3	3	4	3	4	4	4	5	5	5	5	2	2	1	3
89	1	3	3	2	2	2	3	2	2	2	2	2	2	3	1	4	3	4	4	3	4	5	5	4	4	4	4	2	1	1	2
90	1	2	5	5	5	5	5	5	5	5	5	4	4	1	1	4	4	5	4	4	5	5	5	4	4	4	4	2	5	1	3
91	1	3	4	3	4	4	4	4	4	4	4	4	4	1	1	3	3	4	3	3	3	5	3	3	3	3	3	2	2	2	2
92	1	2	3	3	4	3	3	3	4	4	4	4	4	1	1	5	5	4	5	4	5	4	4	4	4	4	4	1	1	2	3
93	1	3	3	3	5	4	4	4	4	3	3	4	3	1	1	1	1	2	1	1	2	5	3	2	2	2	2	2	1	2	2
94	1	2	3	5	5	5	5	5	4	4	4	4	4	4	11	4	5	4	5	4	4	3	5	5	5	5	5	2	4	2	3
95	1	1	2	3	3	3	3	3	4	4	4	4	4	4	1	3	4	4	3	3	5	3	5	3	3	3	3	2	2	2	2
96	1	3	4	3	4	3	4	3	5	5	5	5	5	5	1	4	4	5	4	4	5	3	4	4	4	4	4	1	1	2	2
97	1	4	3	4	3	4	4	4	3	3	3	3	3	3	3	5	5	5	5	5	4	4	4	4	4	4	4	1	1	3	3
98	1	4	4	3	4	4	4	4	5	5	5	4	5	5	3	4	4	4	4	4	4	3	4	5	5	5	5	1	4	2	2
99	1	3	3	4	4	4	4	4	5	5	4	5	5	5	4	3	4	4	3	3	5	5	5	3	3	3	3	1	1	2	2
100	1	4	3	4	4	4	3	4	5	4	3	3	4	4	3	3	4	4	4	3	5	5	5	5	5	5	5	1	5	2	2
101	1	3	4	4	4	3	4	3	5	4	5	5	5	5	3	5	4	3	5	4	5	5	5	5	5	5	5	1	4	1	2
102	1	2	4	4	4	4	3	4	3	3	3	3	4	3	3	3	3	4	3	3	3	3	3	3	3	3	3	2	2	2	2
103	1	4	4	4	4	3	4	3	5	3	5	5	5	5	3	5	4	4	4	4	5	5	5	5	5	5	5	1	2	3	3
104	1	4	5	5	5	4	4	4	4	3	5	5	5	4	4	4	4	5	4	4	4	4	4	4	4	4	4	1	4	3	2
105	1	2	4	4	4	5	4	5	5	4	3	5	4	4	4	3	4	4	4	3	5	5	5	4	4	4	4	2	2	2	3
106	1	4	4	4	3	3	4	3	5	4	5	5	5	5	4	4	4	4	4	4	5	5	5	5	5	5	5	2	4	3	2
107	1	3	4	4	4	4	5	4	5	5	5	5	5	5	5	4	4	3	4	3	5	5	5	4	4	4	4	1	3	3	3
108	1	4	3	4	3	3	3	3	3	3	4	3	4	3	3	3	3	2	3	2	3	3	3	3	3	3	3	2	2	1	2
109	1	3	3	4	4	3	4	3	4	5	4	5	5	5	4	3	4	4	4	3	5	5	5	5	5	5	5	2	5	2	3
110	1	2	5	5	5	5	4	5	4	4	4	5	4	4	4	4	3	4	3	3	4	4	4	3	3	3	3	1	1	1	2
111	1	1	5	4	3	4	4	4	5	4	5	5	4	5	4	4	4	5	4	4	5	5	5	4	4	4	4	2	2	1	3
112	1	1	4	5	4	4	3	4	4	5	4	4	4	4	4	4	3	4	3	3	5	5	5	3	3	3	3	1	1	1	2
113	1	3	4	4	4	4	4	4	5	4	3	5	5	4	4	4	3	3	3	3	3	3	3	3	3	3	3	2	1	3	2
114	1	4	2	3	2	2	2	2	2	2	1	3	2	2	2	1	2	1	2	2	2	2	2	1	1	1	1	1	2	3	2
115	1	3	4	4	3	4	4	4	3	3	4	5	4	4	3	4	4	5	4	4	4	4	4	5	5	5	5	1	1	1	2
116	1	2	4	4	5	4	3	4	5	4	5	4	5	5	4	5	5	4	4	4	5	5	5	4	4	4	4	2	3	2	2
117	1	2	5	3	3	4	4	4	4	4	4	5	4	4	4	4	4	4	4	4	4	4	4	5	5	5	5	2	2	1	2
118	1	4	4	4	4	4	3	4	5	5	5	5	5	5	5	4	4	4	4	4	4	5	4	4	4	4	3	1	1	3	2
119	1	4	3	4	3	4	4	4	3	3	3	3	2	3	2	3	3	3	3	3	3	3	3	3	3	3	3	1	5	3	3
120	1	4	3	3	4	2	4	2	4	5	4	4	3	4	4	4	4	4	4	4	4	4	4	5	5	5	5	2	2	1	3
121	1	2	4	5	5	4	4	4	4	4	4	4	4	4	4	4	3	5	4	4	4	4	4	4	4	4	3	2	1	2	2
122	1	4	4	4	4	4	4	4	5	5	4	5	3	4	4	4	5	4	4	4	5	5	5	4	4	4	4	2	4	1	3
123	1	1	4	3	5	4	4	4	4	4	4	3	3	4	3	3	2	3	3	2	3	3	3	3	3	3	3	2	4	1	2
124	1	2	2	1	1	1	1	1	1	2	1	1	2	1	1	2	2	1	2	1	1	1	1	2	2	2	2	1	1	3	3
125	1	4	4	4	4	3	3	3	3	4	3	3	2	3	3	3	3	3	3	3	3	3	3	3	3	3	3	2	5	1	2
126	1	1	4	4	4	3	4	3	5	5	5	3	5	5	4	3	4	3	3	3	3	3	3	3	3	3	3	1	1	2	2
127	1	1	3	5	3	4	4	4	5	5	5	5	5	5	5	4	4	5	4	4	4	4	4	4	4	4	4	1	1	2	3
128	1	4	4	3	5	4	3	4	5	5	5	5	5	5	5	5	4	4	5	4	5	5	5	5	5	5	5	1	2	1	3
129	1	3	4	3	5	4	4	4	3	5	4	4	2	4	3	4	4	4	4	4	5	5	5	4	4	4	4	2	2	1	3
130	1	4	4	3	3	3	3	3	2	3	3	4	4	3	3	3	3	3	3	3	3	3	3	2	2	2	2	2	3	2	2
131	1	2	3	3	3	3	4	3	4	4	4	5	4	4	4	4	4	5	4	4	5	5	5	4	4	4	4	2	4	1	3
132	1	2	2	3	3	3	3	3	2	2	2	2	2	2	2	2	2	1	2	1	2	2	2	5	5	5	5	1	1	2	3
133	1	4	4	5	3	4	3	4	4	5	4	4	4	4	4	4	4	4	5	4	4	5	4	5	5	5	5	1	1	1	3
134	1	4	5	5	5	4	4	4	5	5	4	5	5	5	4	4	4	5	5	4	4	4	4	4	4	4	4	2	3	3	3
135	1	2	4	3	4	4	4	4	5	5	5	5	5	5	5	3	3	4	4	3	4	5	4	5	5	5	5	1	1	3	3
136	1	1	4	4	5	4	4	4	5	5	4	5	5	5	4	4	4	4	4	4	4	3	4	5	5	5	5	2	1	1	3
137	1	2	3	3	3	4	4	4	4	4	4	4	4	4	4	4	5	5	4	4	4	4	4	4	4	4	4	1	2	2	2
138	1	1	4	4	3	4	4	4	5	4	5	5	5	5	4	4	4	4	5	4	5	3	5	4	4	4	4	2	1	1	2
139	1	4	4	3	5	4	4	4	4	4	4	4	3	4	3	4	4	5	4	4	5	3	5	4	4	4	4	2	1	1	2
140	1	3	4	4	5	4	4	4	5	4	4	4	4	4	4	4	3	5	5	4	4	4	4	4	4	4	4	2	1	3	2
141	1	3	1	2	2	2	2	2	4	3	4	4	4	4	3	4	4	4	4	4	5	3	5	3	3	3	3	1	2	2	3
142	1	1	5	4	4	4	4	4	5	5	4	5	4	5	4	4	4	4	4	4	5	5	5	4	4	4	4	1	1	3	3
143	1	3	4	4	3	3	4	3	4	5	4	4	4	4	4	5	5	4	5	4	4	4	4	4	4	4	4	1	4	2	2
144	1	3	4	4	4	4	4	4	4	4	4	4	4	4	4	4	4	4	4	4	4	4	4	4	4	4	4	1	1	2	2
145	1	1	4	4	3	4	4	4	4	4	4	4	4	4	4	4	4	5	4	4	5	5	5	5	5	5	5	1	3	3	2
146	1	2	4	3	4	3	4	3	5	5	5	5	5	5	5	4	4	4	4	4	5	3	5	4	4	4	4	2	5	3	3
147	1	4	3	3	3	4	3	4	5	5	5	5	5	5	5	4	4	5	4	4	4	4	4	5	5	5	5	2	2	3	2
148	1	4	3	4	3	3	2	3	3	3	4	3	3	3	3	1	2	1	2	1	2	3	2	3	3	3	3	1	3	2	2
149	1	1	3	3	4	4	4	4	5	5	5	5	5	5	5	4	4	3	4	3	4	3	4	5	5	5	5	1	2	1	2
150	1	4	4	3	4	4	4	4	4	4	4	5	4	4	4	4	4	4	4	4	5	5	5	5	5	5	5	2	5	2	2
151	1	1	4	5	5	4	4	4	4	4	2	4	4	4	3	4	3	4	3	3	5	3	5	3	3	3	3	1	2	3	2
152	1	2	5	4	4	4	4	4	4	4	4	4	4	4	4	4	3	4	3	3	5	5	5	4	4	4	4	1	1	2	2
153	1	3	3	4	4	5	5	5	5	5	5	5	4	5	4	4	4	5	4	4	5	5	5	4	4	4	4	1	2	2	2
154	1	4	3	4	3	4	4	4	4	4	4	4	4	4	4	2	2	2	2	2	2	3	2	5	5	5	5	1	2	2	2
155	1	2	2	2	3	2	3	2	4	4	4	4	4	4	4	3	4	4	4	3	4	4	4	5	5	5	5	2	2	3	2
156	1	3	3	4	3	4	4	4	3	3	2	2	3	3	2	4	3	4	3	3	4	4	4	1	3	4	3	2	1	2	3
157	1	1	4	4	4	3	4	3	4	5	4	5	4	4	4	3	4	4	4	3	5	4	5	4	5	4	3	2	1	2	2
158	1	2	5	5	5	5	5	5	4	3	4	3	4	4	3	4	3	4	3	3	5	5	5	3	3	3	1	2	4	1	2
159	1	3	4	4	3	3	3	3	5	4	4	5	5	5	4	4	3	3	3	3	3	3	3	4	3	4	3	1	1	3	2
160	1	3	2	2	2	3	2	3	2	2	2	2	2	2	2	1	1	1	2	1	2	3	2	2	2	1	1	1	1	2	3
161	1	3	2	2	2	1	1	1	1	1	2	2	2	2	2	1	2	1	2	1	1	1	1	1	1	2	1	1	1	3	3
162	1	3	4	4	4	4	4	4	4	4	4	3	4	4	3	5	5	4	4	4	5	5	5	4	5	5	4	2	3	3	2
163	1	1	3	3	3	3	3	3	2	2	1	2	1	2	1	2	2	1	1	1	1	4	1	1	2	2	3	2	4	1	2
164	1	4	4	3	3	3	3	3	3	2	3	3	3	3	2	2	3	2	3	2	3	3	3	2	2	3	5	1	2	1	3
165	1	2	4	4	3	3	4	3	3	3	3	4	3	3	3	3	4	4	4	3	4	4	4	3	5	5	3	2	1	2	2
166	1	3	3	4	4	4	4	4	5	5	5	5	5	5	5	5	5	4	5	4	4	4	4	4	4	4	4	1	3	1	2
167	1	4	2	3	3	4	3	4	4	4	4	4	4	4	4	4	4	5	4	4	4	3	4	4	4	3	3	1	1	1	3
168	1	4	4	3	3	3	4	3	4	3	4	3	4	4	3	3	3	2	3	2	3	3	3	3	1	2	3	2	3	2	2
169	1	3	2	3	2	2	3	2	4	3	4	4	4	4	3	3	2	2	2	2	2	2	2	3	2	5	3	2	1	2	2
170	1	3	5	4	3	3	3	3	3	3	3	1	2	2	2	4	4	4	4	4	5	3	5	3	4	5	3	1	2	1	2
171	1	2	4	4	4	4	4	4	3	2	3	3	3	3	2	4	4	4	5	4	5	5	5	2	5	3	5	1	5	3	3
172	1	4	4	3	2	2	4	2	3	3	3	3	4	3	3	4	3	3	4	3	4	3	4	3	3	4	2	1	5	3	2
173	1	1	3	3	4	3	3	3	1	2	1	1	1	1	1	3	2	2	2	2	1	1	1	5	2	4	3	1	1	3	2
174	1	2	4	5	5	4	4	4	5	5	5	5	5	5	5	4	5	5	5	4	5	3	5	4	4	4	5	2	2	1	3
175	1	1	5	5	5	5	5	5	3	3	3	4	3	3	3	4	4	5	4	4	5	5	5	3	4	3	3	1	3	3	3
176	1	4	4	4	4	4	4	4	3	3	5	3	2	3	3	4	4	5	4	4	4	4	4	3	4	3	5	1	2	1	3
177	1	4	4	4	4	4	4	4	3	2	3	3	2	3	2	4	4	4	4	4	5	4	5	2	5	3	4	1	5	2	2
178	1	1	3	4	3	4	4	4	4	4	4	4	3	4	3	3	2	2	3	2	3	4	3	4	1	3	3	2	2	1	2
179	1	4	4	4	4	4	4	4	3	3	3	3	2	3	2	4	4	4	4	4	5	5	5	3	4	3	4	2	1	2	3
180	1	3	4	4	4	4	4	4	4	4	4	4	4	4	4	3	3	2	3	4	3	4	3	5	2	3	5	1	2	2	3
181	1	4	3	3	3	4	4	4	4	4	4	4	2	4	3	3	4	4	3	4	4	4	4	5	3	3	3	1	1	3	2
182	1	3	4	4	3	4	4	4	4	4	3	4	4	4	3	4	2	4	3	4	3	3	3	3	3	4	3	2	5	2	2
183	1	2	4	5	4	4	5	4	5	5	5	5	4	5	4	3	5	5	4	4	5	5	5	4	4	4	5	1	2	3	2
184	1	1	3	4	4	4	3	3	3	3	3	3	2	3	2	4	3	3	3	3	3	3	3	3	3	4	3	1	3	3	2
185	1	4	5	5	4	5	5	3	4	4	4	4	4	4	4	4	4	4	5	4	4	4	4	4	4	3	2	2	4	1	3
186	1	1	4	4	4	4	4	4	3	3	3	3	2	3	2	4	4	5	4	4	5	5	5	3	4	5	5	2	3	1	2
187	1	4	3	3	3	3	5	4	3	3	3	3	3	3	3	3	5	4	4	4	5	5	5	3	5	4	3	1	2	1	3
188	1	4	4	4	5	5	5	5	5	5	5	4	5	5	4	5	3	4	4	4	5	3	5	5	4	5	4	1	2	3	2
189	1	1	3	3	3	4	2	4	4	4	5	4	4	4	4	3	4	2	4	3	3	3	3	5	3	3	3	1	1	3	2
190	1	3	4	4	4	3	4	3	4	4	4	4	4	4	4	3	4	2	3	3	3	3	3	5	2	3	3	2	2	3	2
191	1	4	4	4	4	3	4	4	5	5	5	5	5	5	5	4	4	4	4	4	5	3	5	4	4	5	3	2	1	2	2
192	1	1	4	4	4	4	4	4	4	4	2	4	4	4	3	3	5	5	4	4	4	4	4	3	5	4	5	1	5	1	2
193	1	1	3	4	3	3	4	4	4	3	4	4	4	4	3	4	4	5	4	4	4	3	4	3	4	5	3	2	3	3	3
194	1	1	4	4	3	3	4	4	5	5	5	5	5	5	5	4	4	4	4	4	4	4	4	4	4	5	3	2	1	2	3
195	1	4	2	3	2	2	2	2	1	1	2	2	2	2	1	1	2	1	2	1	1	3	1	2	2	2	1	2	1	2	2
196	1	2	3	3	4	4	4	4	5	5	5	5	4	5	4	4	3	5	4	4	5	5	3	5	5	3	3	1	3	3	2
197	1	3	3	2	3	3	3	3	3	2	2	4	3	3	2	3	2	4	3	3	3	3	3	1	3	4	2	2	4	1	2
198	1	3	4	4	4	5	4	4	5	5	5	5	4	5	4	4	3	4	3	3	5	5	3	5	3	5	4	2	5	2	2
199	1	4	4	4	3	3	4	3	3	2	3	2	3	3	2	4	3	3	3	3	3	3	2	1	3	3	3	1	5	3	2
200	1	1	4	4	4	4	4	5	5	5	5	5	3	5	4	5	5	4	5	4	5	5	3	4	5	5	4	1	1	2	2
201	1	2	4	4	3	3	4	4	5	4	4	4	5	4	4	4	4	5	4	4	5	5	5	5	5	4	3	2	1	3	2
202	1	4	4	5	4	4	3	5	5	4	4	5	4	4	4	4	5	4	4	4	4	4	4	4	5	5	4	2	2	1	2
203	1	3	4	5	5	5	3	5	4	4	4	4	4	4	4	4	5	4	4	4	4	4	4	5	4	5	4	2	5	2	2
204	1	4	4	4	4	4	4	4	4	4	4	4	4	4	4	4	3	3	4	3	4	4	3	4	3	4	4	2	1	2	2
205	1	1	2	2	3	3	2	1	2	1	2	3	1	2	1	1	2	1	1	1	2	2	2	2	1	1	1	2	3	2	3
206	1	1	3	4	3	3	3	4	4	4	4	4	4	4	4	3	3	4	3	3	3	3	3	5	3	4	5	2	1	2	2
207	1	2	5	4	4	5	4	5	3	4	4	3	3	3	3	4	3	4	4	3	5	5	3	3	5	5	5	2	2	3	2
208	1	3	5	5	5	4	3	4	4	4	4	4	4	4	4	5	4	4	3	4	4	4	3	5	3	4	5	1	5	2	2
209	1	2	4	4	3	5	4	4	3	4	4	4	5	4	4	3	3	5	3	3	5	5	3	3	4	4	4	1	3	2	2
210	1	2	4	4	4	5	3	5	4	4	4	4	5	4	4	4	5	4	4	4	4	4	4	5	5	5	5	1	1	2	2
211	1	1	4	4	3	5	3	4	3	3	3	3	3	3	3	4	4	4	4	4	4	4	3	3	5	5	3	2	5	1	3
212	1	2	3	4	3	3	3	3	4	3	4	3	3	3	3	3	3	3	3	4	3	3	3	3	3	4	3	2	5	1	2
213	1	1	4	4	4	5	3	4	5	4	5	5	4	5	4	4	4	4	3	4	4	4	3	4	3	5	4	2	2	3	2
214	1	3	4	4	4	4	4	4	4	4	5	4	4	4	4	4	4	5	5	4	5	5	5	4	5	4	4	2	2	2	3
215	1	4	3	4	3	3	3	4	3	3	3	3	3	3	3	3	3	3	3	3	3	3	3	3	3	5	5	1	2	1	2
216	1	2	5	4	4	3	4	4	4	5	4	4	5	4	4	4	3	4	3	4	4	4	4	5	3	4	3	1	2	2	2
217	1	3	3	4	4	3	4	5	5	4	5	5	4	5	4	5	4	4	5	5	4	4	3	5	5	5	3	1	2	3	2
218	1	4	5	4	4	4	5	5	5	4	4	4	4	4	4	4	4	5	5	5	4	5	4	4	5	4	5	2	2	3	2
219	1	3	5	4	4	5	3	5	5	5	5	5	4	5	4	4	4	4	5	4	5	5	4	5	4	4	5	2	2	1	2
220	1	2	3	4	4	5	4	5	5	5	4	5	4	5	4	4	4	4	5	5	4	5	4	5	4	5	4	2	5	3	3
221	1	3	3	3	4	4	4	3	3	3	3	3	4	3	3	3	4	3	3	3	5	5	3	3	3	4	3	2	2	3	2
222	1	4	4	4	5	3	4	4	3	3	4	3	4	3	3	4	4	5	5	4	5	5	4	3	4	4	5	2	5	1	3
223	1	3	4	5	4	5	3	4	4	5	3	4	4	4	4	4	4	4	3	3	4	4	5	5	3	4	4	1	2	3	2
224	1	1	4	4	4	4	3	4	3	3	3	3	4	3	3	4	4	3	3	3	5	5	4	3	3	5	3	1	1	2	2
225	1	2	3	3	3	5	3	4	3	4	4	5	5	4	4	4	4	4	3	3	4	4	5	3	3	5	3	2	1	1	2
226	1	2	4	4	4	5	3	4	3	3	3	5	3	3	3	3	3	3	3	3	4	4	3	3	3	4	4	1	5	1	3
227	1	4	5	4	4	5	3	4	5	5	5	5	5	5	5	4	4	4	3	3	4	4	5	5	3	4	4	2	5	2	2
228	1	2	3	4	3	5	4	5	4	4	4	4	5	4	4	5	4	4	5	4	5	5	5	5	5	5	4	1	1	3	2
229	1	3	4	4	4	4	4	4	4	4	5	4	4	4	4	4	4	4	3	3	4	5	4	4	3	5	5	1	4	2	3
230	1	3	4	4	4	3	4	4	5	4	5	5	5	5	4	4	4	4	4	4	4	4	5	4	5	5	3	2	1	2	2
231	1	3	5	4	4	5	4	4	3	3	3	3	3	3	3	4	4	4	4	4	4	4	4	3	5	5	4	1	3	3	2
232	1	1	4	3	3	3	3	4	4	4	4	4	4	4	4	4	5	4	4	4	5	4	5	4	5	5	3	1	1	1	3
233	1	2	4	5	3	5	4	5	3	4	5	4	5	4	4	4	4	5	4	4	5	4	4	5	5	5	5	1	5	1	3
234	1	3	4	4	4	5	4	4	5	5	5	5	5	5	5	5	4	4	3	4	5	5	5	4	3	5	4	1	2	2	2
235	1	1	4	5	3	4	5	4	3	3	3	3	3	3	3	3	3	3	5	3	5	4	4	3	4	5	5	2	1	1	3
236	1	3	5	4	4	5	4	5	4	5	4	5	5	5	4	4	4	4	5	4	4	5	4	5	4	5	4	2	2	2	2
237	1	4	4	5	5	4	3	5	4	4	4	4	4	4	4	4	4	4	4	4	5	4	4	4	5	5	5	1	2	3	2
238	1	3	4	4	5	3	4	5	5	4	3	5	4	4	4	4	4	4	4	4	5	5	5	4	5	5	5	1	5	2	3
239	1	3	4	4	4	5	4	4	3	3	3	4	4	3	3	3	3	3	4	3	5	5	3	3	3	5	5	2	5	1	3
240	1	3	3	3	3	4	3	4	3	3	4	3	3	3	3	3	3	3	3	3	3	5	3	3	3	5	3	2	2	2	2
241	1	4	4	4	4	5	4	5	5	3	5	4	4	4	4	3	4	4	4	3	5	4	5	5	4	5	5	1	1	3	2
242	1	2	4	3	3	3	3	4	4	4	4	3	4	4	3	4	4	4	4	4	3	4	5	5	5	4	3	1	2	1	1
243	1	4	5	5	5	4	4	4	3	3	3	3	2	3	2	4	3	3	4	3	5	5	5	3	3	5	4	2	1	2	3
244	1	1	4	5	4	3	4	5	4	4	4	4	4	4	4	4	5	4	4	5	5	4	5	4	4	5	5	2	1	2	1
245	1	2	4	4	4	3	4	4	4	4	4	3	4	4	3	4	3	4	4	3	4	5	4	5	5	4	3	1	4	1	1
246	1	1	4	4	4	3	4	4	3	3	4	3	3	3	3	3	5	5	4	5	5	4	5	3	4	5	3	1	4	2	2
247	1	1	3	4	3	5	5	5	4	4	4	4	2	4	3	3	4	4	5	5	5	5	5	5	4	5	4	1	5	3	3
248	1	3	5	4	4	4	4	4	3	3	3	4	2	3	3	4	4	5	5	4	4	5	5	3	4	5	5	1	3	3	2
249	1	2	4	5	4	4	4	4	3	4	4	3	4	4	3	3	3	4	3	3	5	5	3	3	3	4	5	1	5	3	2
250	1	1	4	4	4	5	4	5	5	5	5	5	5	5	5	5	5	4	5	4	5	4	5	4	5	4	5	2	1	1	1
251	1	2	4	4	4	4	5	4	3	3	3	3	3	3	3	3	3	3	4	3	4	5	3	3	3	4	5	2	4	3	1
252	1	1	4	4	5	5	4	5	5	5	5	5	4	5	4	5	5	4	5	4	4	4	4	4	5	4	5	2	2	1	3
253	1	2	4	3	3	3	4	4	3	3	3	3	3	3	3	3	3	3	4	3	3	3	3	3	3	5	5	2	2	1	1
254	1	4	4	5	5	3	5	5	5	4	5	5	4	5	4	4	4	4	4	4	4	4	4	5	5	5	5	1	3	3	2
255	1	2	4	5	5	3	5	5	5	5	4	5	5	5	4	3	4	5	5	4	4	4	4	5	5	5	5	2	4	3	2
256	1	4	5	4	4	3	4	3	4	3	3	3	2	3	3	4	4	4	4	4	3	3	3	3	3	3	3	1	2	2	2
257	1	1	4	4	4	5	4	4	5	4	5	5	3	4	4	3	4	3	3	3	5	5	5	4	4	4	4	2	5	3	2
258	1	2	5	5	5	4	4	5	4	4	4	4	4	4	4	4	4	4	4	4	5	5	5	5	5	5	5	2	4	3	3
259	1	3	5	4	4	5	4	4	4	4	4	4	4	4	4	1	2	1	1	1	5	5	5	4	4	4	4	1	5	3	3
260	1	4	4	5	4	4	5	4	4	4	4	5	4	4	4	1	2	2	1	2	4	4	4	4	4	4	4	2	2	1	3
261	1	1	4	5	4	4	4	5	4	4	4	4	5	4	4	4	4	4	5	4	4	4	4	5	5	5	5	1	4	2	1
262	1	4	4	5	5	5	4	5	4	4	5	4	4	4	4	5	4	5	5	4	5	5	5	5	5	5	5	2	2	1	2
263	1	4	5	3	3	5	5	3	4	3	4	3	4	4	3	4	3	4	5	4	5	5	5	3	3	3	3	1	1	1	3
264	1	3	2	2	2	2	1	1	2	2	2	1	1	2	1	2	2	2	2	3	1	1	1	1	1	1	1	2	3	1	2
265	1	2	4	4	3	3	4	3	3	3	3	4	4	3	3	4	4	4	5	4	3	3	3	3	3	3	3	1	2	3	2
266	1	2	3	3	3	5	3	4	4	4	5	4	4	4	4	3	4	4	5	4	5	5	5	4	4	4	4	2	4	2	2
267	1	4	4	3	4	5	4	2	3	2	3	3	3	3	2	4	4	4	4	4	3	3	3	2	2	2	2	1	2	2	3
268	1	3	5	5	5	3	5	5	5	5	5	5	4	5	4	4	4	5	4	4	4	4	4	5	5	5	5	1	2	2	1
269	1	2	3	3	4	4	3	5	5	5	5	5	5	5	5	5	4	4	5	4	4	4	4	5	5	5	5	1	2	1	1
270	1	3	4	5	4	4	4	5	5	5	5	5	5	5	5	5	5	5	4	4	5	5	5	5	5	5	5	2	3	2	1
271	1	2	5	5	5	5	5	5	4	5	5	5	5	5	4	5	5	5	5	5	5	5	5	5	5	5	5	2	1	1	2
272	1	4	5	4	4	4	3	3	4	3	3	3	3	3	3	5	4	5	4	4	3	3	3	3	3	3	3	2	2	3	2
273	1	4	3	3	3	3	3	5	4	4	4	4	4	4	4	3	2	4	4	3	4	4	4	5	5	5	5	1	5	1	3
274	1	3	3	3	5	4	5	5	5	4	4	4	4	4	4	3	4	4	3	3	5	5	5	5	5	5	5	1	2	1	2
275	1	4	5	5	5	5	5	5	4	4	4	4	4	4	4	3	5	4	3	3	4	4	4	5	5	5	5	1	3	1	2
276	1	4	3	4	3	4	3	3	3	3	3	3	4	3	3	4	3	4	4	3	3	3	3	3	3	3	3	1	2	3	2
277	1	4	2	2	3	3	3	4	4	4	5	4	4	4	4	4	3	5	4	4	4	4	4	4	4	4	4	2	3	2	3
278	1	3	3	5	5	5	5	4	4	5	5	5	5	5	4	4	4	4	4	4	5	5	5	4	4	4	4	2	1	2	2
279	1	2	1	2	2	1	2	1	2	1	1	1	2	1	1	4	4	4	4	4	1	1	1	1	1	1	1	2	5	3	1
280	1	2	4	4	5	4	3	5	5	5	5	5	5	5	5	4	4	4	4	4	4	4	4	5	5	5	5	1	1	3	2
281	1	1	4	4	3	4	3	3	3	3	3	3	2	3	2	4	3	3	4	3	3	3	3	3	3	3	3	1	3	3	1
282	1	4	3	3	4	3	4	3	4	3	4	4	4	4	3	3	4	2	3	3	5	5	5	3	3	3	3	1	1	3	3
283	1	1	3	3	3	3	3	2	3	3	2	3	3	3	2	3	4	4	3	3	3	3	3	2	2	2	2	2	2	3	3
284	1	3	5	4	4	4	3	5	5	5	5	5	5	5	5	5	5	5	5	5	5	5	5	5	5	5	5	1	2	3	2
285	1	4	3	4	3	3	3	3	4	3	4	3	3	3	3	3	4	4	3	3	3	3	3	3	3	3	3	1	1	1	2
286	1	3	2	2	2	2	2	2	2	2	2	2	2	2	2	2	2	2	1	3	2	2	2	2	2	2	2	1	3	3	3
287	1	2	4	4	5	5	4	4	5	4	5	5	5	5	4	4	5	4	4	4	4	4	4	4	4	4	4	2	1	1	3
288	1	1	4	5	4	4	4	1	3	2	3	3	3	3	2	4	3	3	4	3	3	3	3	1	1	1	1	1	2	2	1
289	1	2	4	4	4	4	3	4	4	4	4	5	4	4	4	4	3	4	4	3	5	5	5	4	4	4	4	1	1	1	1
290	1	4	5	5	5	5	5	4	5	5	5	4	4	5	4	4	4	5	4	4	5	5	5	4	4	4	4	2	1	2	1
291	1	4	5	4	5	5	4	4	4	4	4	4	4	4	4	3	3	4	3	3	5	5	5	4	4	4	4	2	1	1	2
292	1	2	4	4	4	4	4	3	3	4	4	3	3	3	3	5	5	4	5	4	3	3	3	3	3	3	3	2	1	3	2
293	1	3	3	3	5	4	4	3	4	3	3	3	3	3	3	2	3	3	3	2	3	3	3	3	3	3	3	2	1	2	2
294	1	1	3	5	5	5	5	5	4	4	4	4	4	4	4	4	5	4	5	4	4	4	4	5	5	5	5	2	1	3	1
295	1	4	5	3	3	5	3	4	4	4	4	4	4	4	4	3	4	4	3	3	5	5	5	4	4	4	4	2	3	2	2
296	1	1	5	5	5	5	5	4	5	5	5	5	5	5	5	4	4	5	4	4	5	5	5	4	4	4	4	1	3	3	1
297	1	2	1	2	1	2	2	2	1	1	1	1	2	1	1	1	2	2	1	2	1	1	1	2	2	2	2	1	5	3	3
298	1	4	4	3	5	5	5	5	5	5	5	4	5	5	4	4	4	4	4	4	5	5	5	5	5	5	5	2	3	2	1
299	1	4	3	5	5	4	4	4	5	5	4	5	5	5	4	3	4	4	3	3	5	5	5	4	4	4	4	1	1	1	3
300	1	3	3	4	4	4	3	5	5	4	3	3	4	4	3	3	4	4	4	3	4	4	4	5	5	5	5	2	1	2	2
301	1	3	4	4	4	3	4	3	3	3	4	3	4	3	3	3	3	3	3	3	3	3	3	3	3	3	3	1	1	2	3
302	1	4	5	4	5	4	4	3	3	3	3	3	4	3	3	3	3	4	3	3	3	3	3	3	3	3	3	2	2	2	1
303	1	3	4	4	4	3	4	3	3	3	3	3	3	3	3	5	4	4	4	4	3	3	3	3	3	3	3	1	1	1	2
304	1	4	2	3	3	2	1	3	3	3	2	3	2	3	2	3	3	3	3	3	3	3	3	1	1	1	1	1	1	2	2
305	1	4	4	5	4	5	4	4	5	4	3	5	4	4	4	3	4	4	4	3	5	5	5	5	5	5	5	1	3	2	3
306	1	1	4	5	5	3	4	5	5	4	5	5	5	5	4	4	4	4	4	4	5	5	5	5	5	5	5	2	4	2	3
307	1	1	4	4	4	4	5	4	5	5	5	5	5	5	5	4	4	4	4	4	4	4	4	5	5	5	5	1	2	2	2
308	1	3	5	5	4	5	4	4	3	3	4	3	4	3	3	4	4	4	4	4	3	3	3	3	3	3	3	2	1	1	1
309	1	4	3	5	5	5	4	5	4	5	4	5	5	5	4	3	4	4	4	3	5	5	5	4	4	4	4	1	5	2	3
310	1	3	4	4	5	5	4	5	4	4	4	5	4	4	4	4	3	4	3	3	5	5	5	5	5	5	5	2	5	2	2
311	1	2	5	4	3	4	4	3	5	4	5	5	4	5	4	4	4	5	4	4	4	4	4	5	5	5	5	1	4	3	1
312	1	2	5	5	5	5	3	5	4	5	4	4	4	4	4	4	3	4	3	3	5	5	5	4	4	4	4	2	2	1	2
313	1	3	4	4	4	4	4	4	3	3	3	3	3	3	3	3	4	4	3	3	3	3	3	3	3	3	3	1	2	3	1
314	1	2	4	3	4	4	4	4	4	3	4	3	3	3	3	5	4	4	4	4	3	3	3	3	3	3	3	1	2	3	1
315	1	1	5	5	3	4	4	3	3	3	4	5	4	4	3	4	4	5	4	4	5	5	5	3	3	3	3	2	1	3	2
316	1	3	4	4	5	4	3	5	5	4	5	4	5	5	4	5	5	4	4	4	4	4	4	4	4	4	4	1	3	3	2
317	1	4	5	5	5	4	4	5	4	4	4	5	4	4	4	4	4	4	4	4	5	5	5	5	5	5	5	2	1	2	2
318	1	2	4	4	5	5	3	5	5	5	5	5	5	5	5	4	4	4	4	4	5	5	5	4	4	4	4	1	1	2	2
319	1	4	3	4	5	4	5	5	3	3	3	3	2	3	2	4	4	4	4	4	3	3	3	3	3	3	3	2	5	3	1
320	1	3	3	4	4	4	4	4	4	3	4	3	3	3	3	4	4	4	4	4	3	3	3	3	3	3	3	1	5	1	2
321	1	4	3	5	5	5	3	5	4	4	4	4	4	4	4	4	3	5	4	4	5	5	5	5	5	5	5	1	2	3	3
322	1	4	4	4	4	4	4	4	5	5	4	5	3	4	4	4	5	4	4	4	4	4	4	5	5	5	5	1	5	3	2
323	1	1	4	3	5	4	4	5	4	4	4	3	3	4	3	4	4	4	4	4	4	4	4	4	4	4	4	1	2	2	1
324	1	4	5	5	3	4	4	3	4	3	4	4	4	4	3	4	4	4	4	4	5	5	5	3	3	3	3	2	2	2	1
325	1	2	4	4	4	3	3	4	3	4	3	3	2	3	3	3	3	3	3	3	3	3	3	3	3	3	3	1	5	3	2
326	1	2	5	5	5	5	4	5	5	5	5	3	5	5	4	4	4	5	3	4	5	5	5	5	5	5	5	2	3	1	1
327	1	1	5	5	3	5	4	3	5	5	5	5	5	5	5	4	4	5	4	4	5	5	5	4	4	4	4	2	1	2	2
328	1	4	4	5	5	4	5	5	5	5	5	5	5	5	5	1	2	1	2	1	5	5	5	4	4	4	4	2	2	1	3
329	1	4	4	4	3	3	4	3	5	4	4	4	5	4	4	4	4	5	4	4	4	5	5	4	4	4	3	2	3	1	3
330	1	2	4	5	4	4	3	4	5	4	4	5	4	4	4	4	5	4	4	4	4	4	4	5	5	4	5	2	1	1	3
331	1	3	4	5	5	5	3	5	4	4	4	4	4	4	4	4	3	4	4	3	4	4	4	4	4	3	5	1	1	2	3
332	1	3	4	4	4	3	4	4	4	4	5	4	4	4	3	4	3	3	4	3	5	4	5	5	3	3	3	1	2	1	3
333	1	2	2	2	1	1	2	1	2	2	2	1	1	2	3	1	2	1	1	3	2	1	1	2	2	1	2	2	2	2	2
334	1	2	5	4	4	3	5	4	4	4	5	5	4	4	3	3	3	4	3	3	4	4	3	5	3	4	4	2	1	2	2
335	1	1	5	4	4	5	4	4	3	4	4	4	5	4	3	4	3	4	4	3	4	5	4	3	5	4	5	1	1	3	2
336	1	3	5	5	5	4	3	4	4	4	4	5	4	4	3	3	4	4	3	5	5	4	5	4	3	4	5	1	3	1	2
337	1	2	4	4	3	5	4	4	3	4	4	5	5	2	3	3	3	5	3	3	4	4	5	3	5	4	5	1	1	3	3
338	1	4	4	4	4	5	3	4	4	4	5	4	4	4	3	4	3	4	4	3	4	5	4	5	4	4	4	2	1	1	3
339	1	4	4	4	3	5	3	4	5	5	4	4	4	4	5	4	4	4	4	4	5	5	4	5	4	3	3	2	4	1	2
340	1	4	3	4	3	3	3	4	4	3	4	4	4	2	3	3	3	3	3	3	3	5	3	3	3	5	3	1	1	3	2
341	1	3	4	4	4	5	3	4	5	4	5	5	4	2	3	4	4	4	3	3	4	4	5	3	3	4	5	1	2	1	3
342	1	1	4	4	4	4	4	5	4	4	5	5	4	2	3	4	4	5	5	4	4	5	5	5	5	4	4	1	3	3	2
343	1	4	4	4	3	5	4	4	4	4	4	4	5	4	3	4	4	4	5	4	5	3	3	4	5	3	4	2	3	3	2
344	1	3	5	4	4	3	4	3	4	4	5	4	4	2	3	4	3	4	3	3	4	5	4	3	3	3	3	2	4	1	3
345	1	1	3	4	4	3	4	4	5	5	4	5	5	2	3	3	4	4	5	4	5	4	4	4	5	5	3	2	3	1	2
346	1	3	3	3	4	4	4	4	5	4	5	4	4	2	3	4	4	5	5	5	3	5	4	5	5	3	3	1	1	1	3
347	1	4	5	4	4	5	3	4	5	4	5	3	5	4	3	4	4	4	5	4	4	5	4	5	4	4	4	2	3	2	3
348	1	4	3	4	4	4	4	4	5	4	4	4	5	2	4	4	4	4	5	5	4	4	4	5	4	4	3	2	2	3	2
349	1	2	3	3	4	4	4	4	4	4	5	5	4	2	3	3	4	4	5	4	4	4	3	4	5	3	3	2	3	1	2
350	1	4	4	4	5	3	4	4	3	4	5	5	5	2	3	4	4	5	5	5	4	5	4	4	5	4	4	1	1	3	3
351	1	4	4	5	4	5	3	4	4	4	5	5	5	2	4	4	4	4	3	3	4	5	4	3	3	4	5	2	4	1	3
352	1	2	4	3	3	4	3	3	4	4	4	3	5	2	4	4	4	4	3	3	3	3	4	3	3	4	3	1	3	2	3
353	1	3	3	3	3	5	3	4	3	4	5	5	4	2	3	4	4	4	3	3	4	4	5	3	3	5	3	2	1	2	2
354	1	2	4	4	4	5	3	4	5	4	4	4	5	2	4	4	4	5	3	4	4	4	5	3	4	5	4	1	2	2	2
355	1	3	5	4	4	5	3	4	5	4	5	5	5	2	3	4	4	4	3	3	5	5	4	3	3	4	5	2	3	2	2
356	1	2	3	4	3	5	4	5	4	4	4	5	4	2	4	3	4	4	5	4	4	4	3	5	5	4	5	2	2	3	2
357	1	1	4	4	4	4	4	4	4	4	5	5	5	2	3	4	4	4	3	3	5	4	5	3	3	5	4	2	5	2	3
358	1	4	4	4	4	3	4	4	5	5	4	4	4	4	4	4	4	4	4	5	5	4	5	5	5	4	3	1	1	3	2
359	1	2	5	4	4	5	4	4	3	5	4	4	4	2	3	4	4	4	4	4	5	5	5	4	4	5	4	2	4	1	2
360	1	2	4	3	3	3	3	4	4	5	4	4	5	2	3	4	3	4	4	5	3	3	4	5	4	4	3	2	1	1	3
361	1	1	4	5	3	5	4	4	3	5	5	5	5	5	4	4	4	5	4	4	5	5	5	4	4	4	5	2	2	1	2
362	1	2	4	4	4	5	4	4	5	5	5	5	4	2	3	5	4	4	3	5	3	5	4	3	3	5	5	2	2	2	2
363	1	1	4	5	3	4	5	5	5	5	5	5	4	2	3	4	4	4	5	4	5	5	5	4	5	5	4	2	3	3	3
364	1	1	5	4	4	5	4	4	4	3	4	4	5	2	3	4	4	4	5	5	5	5	3	5	5	3	4	2	3	1	2
365	1	3	1	3	3	3	3	4	4	5	4	3	4	1	4	4	4	4	4	4	3	4	5	4	5	4	3	2	2	2	2
366	1	3	4	4	5	3	4	5	5	5	4	3	4	4	3	4	4	4	4	4	5	5	5	5	4	5	5	2	1	2	2
367	1	4	4	5	5	4	5	4	4	4	4	4	5	1	5	3	4	4	4	5	4	5	4	4	4	5	4	2	1	1	2
368	1	1	3	3	3	4	3	4	3	4	4	4	5	5	5	4	4	4	4	4	3	5	3	5	4	3	3	2	5	1	2
369	1	4	4	4	4	5	4	5	5	4	4	5	4	4	5	3	4	4	4	3	4	5	4	5	5	4	5	2	1	2	2
370	1	2	4	3	3	3	3	4	4	4	4	4	5	4	4	4	4	4	4	4	3	5	5	4	4	4	3	1	4	3	2
371	1	1	4	4	3	4	3	3	3	4	5	4	4	4	5	4	3	3	4	5	5	5	4	4	3	3	3	1	3	2	2
372	1	2	4	3	4	3	4	4	4	5	4	4	4	5	5	4	3	4	4	4	5	5	4	4	5	4	3	2	1	1	3
373	1	3	4	4	4	3	4	4	4	5	4	3	4	5	5	4	3	4	4	3	5	5	3	4	4	3	3	1	1	3	3
374	1	1	4	4	4	3	4	5	4	4	4	4	5	5	4	3	5	5	4	4	5	4	5	5	5	5	3	1	1	3	2
375	1	3	3	4	3	5	4	5	4	4	4	4	5	5	4	3	4	4	5	4	4	5	3	5	5	3	5	2	1	2	3
376	1	1	3	3	4	4	3	4	3	4	4	4	5	4	5	4	4	5	5	4	3	4	3	5	5	3	3	1	2	1	3
377	1	4	4	5	4	4	4	3	3	4	4	4	5	3	5	3	3	4	3	3	5	5	4	3	3	3	4	2	2	1	2
378	1	3	4	4	4	5	4	5	5	5	4	4	4	4	5	5	5	4	5	4	5	5	4	5	5	5	5	1	5	3	2
379	1	1	4	4	4	4	5	5	5	5	4	4	5	3	4	5	4	4	5	4	4	4	5	5	4	5	5	1	1	1	2
380	1	2	4	4	5	5	4	5	5	5	4	4	5	5	5	5	5	4	5	4	4	5	4	5	5	4	4	1	5	2	3
381	1	3	4	4	4	5	4	5	4	4	4	3	4	3	3	3	5	4	5	5	4	4	5	5	5	5	4	1	5	3	2
382	1	4	4	5	5	3	5	5	5	4	4	4	5	4	4	4	4	4	4	4	4	5	4	4	4	5	5	2	4	1	2
383	1	3	4	5	5	3	5	4	5	5	5	5	5	3	5	3	4	5	5	5	4	4	5	5	4	4	4	2	5	2	3
384	1	1	5	4	4	3	4	4	4	3	4	4	5	4	4	4	4	4	4	4	5	3	4	5	5	3	3	1	2	1	2
385	1	2	4	4	4	4	4	4	5	4	5	5	3	3	4	3	4	3	3	3	5	3	4	3	3	4	5	2	2	3	2
386	1	2	5	4	4	4	4	4	4	4	4	4	4	4	4	4	4	4	4	3	4	3	3	4	4	3	5	1	2	1	2
387	1	1	4	4	4	5	4	4	4	4	4	4	4	4	4	4	4	5	5	4	4	5	5	4	4	4	4	2	2	1	2
388	1	3	3	5	3	3	3	4	4	4	4	5	4	4	4	4	4	4	5	4	3	6	5	4	5	5	3	1	1	3	2
389	1	4	2	3	3	2	3	4	4	4	4	4	5	3	4	4	4	4	5	4	4	1	3	5	4	3	5	2	2	3	3
390	1	2	4	5	3	4	4	4	2	3	3	2	2	3	2	5	4	5	5	4	4	2	3	5	5	3	4	2	3	3	3
391	1	1	3	2	2	3	3	4	4	3	4	3	4	4	3	4	3	4	5	4	4	1	3	4	4	3	3	2	2	1	2
392	1	2	4	4	4	4	4	4	4	4	3	3	3	3	3	3	4	4	5	5	5	1	3	5	4	3	5	1	1	3	3
393	1	2	4	4	3	3	4	4	3	3	3	4	4	3	3	4	4	4	5	5	4	3	3	4	5	3	3	1	2	3	2
394	1	3	3	3	3	5	3	4	4	4	5	4	4	3	4	3	4	4	5	4	4	1	3	5	5	3	3	1	3	2	3
395	1	1	4	3	4	5	4	5	3	2	3	3	3	3	2	4	4	4	4	4	5	4	4	4	4	5	5	1	2	2	2
396	1	2	5	5	5	3	5	4	5	5	5	5	4	3	4	4	4	5	4	5	5	1	4	4	4	5	4	2	3	1	3
397	1	1	3	3	3	4	3	3	3	4	3	3	3	3	3	3	4	4	3	3	3	3	3	3	3	3	3	2	3	3	2
398	1	2	4	5	4	4	4	5	5	5	5	5	5	3	5	5	5	5	4	5	5	1	4	5	4	5	4	2	2	1	3
399	1	2	2	3	2	2	2	2	1	1	1	1	1	3	1	1	1	1	1	3	2	1	1	1	2	1	2	1	4	3	2
400	1	4	5	4	4	4	3	4	5	5	5	5	5	5	5	5	4	5	4	4	5	1	4	4	5	5	3	1	2	1	3
401	1	2	3	3	3	3	3	4	4	4	4	4	4	3	4	3	2	4	4	3	3	1	4	4	4	4	3	2	1	2	3
402	1	4	3	3	3	4	3	3	2	2	3	2	1	2	3	3	4	4	3	3	3	1	3	3	3	3	3	2	5	1	2
403	1	1	5	5	5	5	5	4	4	4	4	4	4	1	4	3	5	4	3	5	5	4	4	3	3	4	5	2	2	3	2
404	1	3	3	4	3	4	3	4	3	3	3	3	2	3	2	4	3	4	4	3	4	2	5	5	4	5	3	1	3	1	2
405	1	3	2	2	3	3	3	3	4	4	5	4	4	1	4	4	3	3	4	5	3	4	5	5	3	3	1	1	2	2	2
406	1	4	3	3	3	3	3	2	2	2	2	1	2	1	1	2	2	1	2	1	2	2	2	2	1	3	3	1	1	1	2
407	1	2	2	2	3	2	3	2	2	2	2	3	2	2	2	2	1	3	2	2	1	1	2	1	1	3	2	1	1	3	3
408	1	1	4	4	5	4	3	4	5	5	5	5	5	3	5	4	4	4	4	4	5	5	5	4	4	4	4	1	1	1	3
409	1	3	4	4	3	4	3	5	3	3	3	3	2	3	2	4	3	3	4	3	4	4	4	5	5	5	5	1	2	3	2
410	1	1	3	3	4	3	4	3	4	3	4	4	4	4	3	3	4	2	3	3	3	4	3	3	3	3	3	1	2	1	2
411	1	4	5	5	4	5	5	3	4	5	5	5	5	5	2	3	4	4	3	3	4	3	4	3	3	3	3	1	3	3	2
412	1	2	5	4	4	4	3	5	5	5	5	5	5	5	5	5	5	5	5	5	5	5	5	5	5	5	5	1	2	1	3
413	1	3	3	4	3	3	3	5	4	4	4	4	4	4	4	4	3	3	4	3	4	4	4	5	5	5	5	1	1	2	2
414	1	3	2	2	2	2	2	1	1	1	2	1	1	2	1	1	1	1	1	1	2	5	2	1	1	1	1	1	2	1	2
415	1	3	4	3	4	4	4	5	5	4	5	5	5	2	1	4	5	4	4	4	5	5	5	5	5	5	5	1	2	1	3
416	1	3	4	3	4	4	4	5	3	2	3	3	3	3	1	4	3	3	4	3	4	4	4	5	5	5	5	2	2	1	3
417	1	2	3	2	2	2	3	4	2	2	2	2	2	3	1	4	3	4	4	3	4	5	5	4	4	4	4	2	1	1	2
418	1	1	5	5	5	5	5	4	5	5	5	4	4	1	1	4	4	5	4	4	5	5	5	4	4	4	4	2	5	1	3
419	1	4	4	3	4	4	4	3	4	4	4	4	4	1	1	3	3	4	3	3	3	5	3	3	3	3	3	2	2	2	2
420	1	3	3	3	4	3	3	4	4	4	4	4	4	1	1	5	5	4	5	4	5	4	4	4	4	4	4	1	1	2	3
421	1	2	3	3	5	4	4	2	4	3	3	4	3	1	1	1	1	2	1	1	2	5	3	2	2	2	2	2	1	2	2
422	1	2	3	5	5	5	5	5	4	4	4	4	4	4	11	4	5	4	5	4	4	3	5	5	5	5	5	2	4	2	3
423	1	3	2	3	3	3	3	3	4	4	4	4	4	4	1	3	4	4	3	3	5	3	5	3	3	3	3	2	2	2	2
424	1	4	4	3	4	3	4	4	5	5	5	5	5	5	1	4	4	5	4	4	5	3	4	4	4	4	4	1	1	2	2
425	1	1	3	4	3	4	4	4	3	3	3	3	3	3	3	5	5	5	5	5	4	4	4	4	4	4	4	1	1	3	3
426	1	2	4	3	4	4	4	5	5	5	5	4	5	5	3	4	4	4	4	4	4	3	4	5	5	5	5	1	4	2	2
427	1	2	3	4	4	4	4	3	5	5	4	5	5	5	4	3	4	4	3	3	5	5	5	3	3	3	3	1	1	2	2
428	1	4	3	4	4	4	3	5	5	4	3	3	4	4	3	3	4	4	4	3	5	5	5	5	5	5	5	1	5	2	2
429	1	4	4	4	4	3	4	5	5	4	5	5	5	5	3	5	4	3	5	4	5	5	5	5	5	5	5	1	4	1	2
430	1	4	4	4	4	4	3	3	3	3	3	3	4	3	3	3	3	4	3	3	3	3	3	3	3	3	3	2	2	2	2
431	1	1	4	4	4	3	4	5	5	3	5	5	5	5	3	5	4	4	4	4	5	5	5	5	5	5	5	1	2	3	3
432	1	1	5	5	5	4	4	4	4	3	5	5	5	4	4	4	4	5	4	4	4	4	4	4	4	4	4	1	4	3	2
433	1	3	4	4	4	5	4	4	5	4	3	5	4	4	4	3	4	4	4	3	5	5	5	4	4	4	4	2	2	2	3
434	1	2	4	4	3	3	4	5	5	4	5	5	5	5	4	4	4	4	4	4	5	5	5	5	5	5	5	2	4	3	2
435	1	3	4	4	4	4	5	4	5	5	5	5	5	5	5	4	4	3	4	3	5	5	5	4	4	4	4	1	3	3	3
436	1	3	3	4	3	3	3	3	3	3	4	3	4	3	3	3	3	2	3	2	3	3	3	3	3	3	3	2	2	1	2
437	1	4	3	4	4	3	4	5	4	5	4	5	5	5	4	3	4	4	4	3	5	5	5	5	5	5	5	2	5	2	3
438	1	4	5	5	5	5	4	3	4	4	4	5	4	4	4	4	3	4	3	3	4	4	4	3	3	3	3	1	1	1	2
439	1	3	5	4	3	4	4	4	5	4	5	5	4	5	4	4	4	5	4	4	5	5	5	4	4	4	4	2	2	1	3
440	1	4	4	5	4	4	3	3	4	5	4	4	4	4	4	4	3	4	3	3	5	5	5	3	3	3	3	1	1	1	2
441	1	2	4	4	4	4	4	3	5	4	3	5	5	4	4	4	3	3	3	3	3	3	3	3	3	3	3	2	1	3	2
442	1	1	2	3	2	2	2	1	2	2	1	3	2	2	2	1	2	1	2	2	2	2	2	1	1	1	1	1	2	3	2
443	1	3	4	4	3	4	4	5	3	3	4	5	4	4	3	4	4	5	4	4	4	4	4	5	5	5	5	1	1	1	2
444	1	2	4	4	5	4	3	4	5	4	5	4	5	5	4	5	5	4	4	4	5	5	5	4	4	4	4	2	3	2	2
445	1	2	5	3	3	4	4	5	4	4	4	5	4	4	4	4	4	4	4	4	4	4	4	5	5	5	5	2	2	1	2
446	1	4	4	4	4	4	3	4	5	5	5	5	5	5	5	4	4	4	4	4	4	5	4	4	4	4	3	1	1	3	2
447	1	3	3	4	3	4	4	3	3	3	3	3	2	3	2	3	3	3	3	3	3	3	3	3	3	3	3	1	5	3	3
448	1	3	3	3	4	2	4	5	4	5	4	4	3	4	4	4	4	4	4	4	4	4	4	5	5	5	5	2	2	1	3
449	1	4	4	5	5	4	4	4	4	4	4	4	4	4	4	4	3	5	4	4	4	4	4	4	4	4	3	2	1	2	2
450	1	1	4	4	4	4	4	4	5	5	4	5	3	4	4	4	5	4	4	4	5	5	5	4	4	4	4	2	4	1	3
451	1	3	4	3	5	4	4	3	4	4	4	3	3	4	3	3	2	3	3	2	3	3	3	3	3	3	3	2	4	1	2
452	1	1	2	1	1	1	1	2	1	2	1	1	2	1	1	2	2	1	2	1	1	1	1	2	2	2	2	1	1	3	3
453	1	1	4	4	4	3	3	3	3	4	3	3	2	3	3	3	3	3	3	3	3	3	3	3	3	3	3	2	5	1	2
454	1	2	4	4	4	3	4	3	5	5	5	3	5	5	4	3	4	3	3	3	3	3	3	3	3	3	3	1	1	2	2
455	1	2	3	5	3	4	4	4	5	5	5	5	5	5	5	4	4	5	4	4	4	4	4	4	4	4	4	1	1	2	3
456	1	3	4	3	5	4	3	5	5	5	5	5	5	5	5	5	4	4	5	4	5	5	5	5	5	5	5	1	2	1	3
457	1	3	4	3	5	4	4	4	3	5	4	4	2	4	3	4	4	4	4	4	5	5	5	4	4	4	4	2	2	1	3
458	1	2	4	3	3	3	3	2	2	3	3	4	4	3	3	3	3	3	3	3	3	3	3	2	2	2	2	2	3	2	2
459	1	2	3	3	3	3	4	4	4	4	4	5	4	4	4	4	4	5	4	4	5	5	5	4	4	4	4	2	4	1	3
460	1	4	2	3	3	3	3	5	2	2	2	2	2	2	2	2	2	1	2	1	2	2	2	5	5	5	5	1	1	2	3
461	1	2	4	5	3	4	3	5	4	5	4	4	4	4	4	4	4	4	5	4	4	5	4	5	5	5	5	1	1	1	3
462	1	3	5	5	5	4	4	4	5	5	4	5	5	5	4	4	4	5	5	4	4	4	4	4	4	4	4	2	3	3	3
463	1	3	4	3	4	4	4	5	5	5	5	5	5	5	5	3	3	4	4	3	4	5	4	5	5	5	5	1	1	3	3
464	1	4	4	4	5	4	4	5	5	5	4	5	5	5	4	4	4	4	4	4	4	3	4	5	5	5	5	2	1	1	3
465	1	3	3	3	3	4	4	4	4	4	4	4	4	4	4	4	5	5	4	4	4	4	4	4	4	4	4	1	2	2	2
466	1	2	4	4	3	4	4	4	5	4	5	5	5	5	4	4	4	4	5	4	5	3	5	4	4	4	4	2	1	1	2
467	1	3	4	3	5	4	4	4	4	4	4	4	3	4	3	4	4	5	4	4	5	3	5	4	4	4	4	2	1	1	2
468	1	1	4	4	5	4	4	4	5	4	4	4	4	4	4	4	3	5	5	4	4	4	4	4	4	4	4	2	1	3	2
469	1	1	1	2	2	2	2	3	4	3	4	4	4	4	3	4	4	4	4	4	5	3	5	3	3	3	3	1	2	2	3
470	1	2	5	4	4	4	4	4	5	5	4	5	4	5	4	4	4	4	4	4	5	5	5	4	4	4	4	1	1	3	3
471	1	2	4	4	3	3	4	4	4	5	4	4	4	4	4	5	5	4	5	4	4	4	4	4	4	4	4	1	4	2	2
472	1	1	4	4	4	4	4	4	4	4	4	4	4	4	4	4	4	4	4	4	4	4	4	4	4	4	4	1	1	2	2
473	1	1	4	4	3	4	4	5	4	4	4	4	4	4	4	4	4	5	4	4	5	5	5	5	5	5	5	1	3	3	2
474	1	4	4	3	4	3	4	4	5	5	5	5	5	5	5	4	4	4	4	4	5	3	5	4	4	4	4	2	5	3	3
475	1	4	3	3	3	4	3	5	5	5	5	5	5	5	5	4	4	5	4	4	4	4	4	5	5	5	5	2	2	3	2
476	1	2	3	4	3	3	2	3	3	3	4	3	3	3	3	1	2	1	2	1	2	3	2	3	3	3	3	1	3	2	2
477	1	4	3	3	4	4	4	5	5	5	5	5	5	5	5	4	4	3	4	3	4	3	4	5	5	5	5	1	2	1	2
478	1	3	4	3	4	4	4	5	4	4	4	5	4	4	4	4	4	4	4	4	5	5	5	5	5	5	5	2	5	2	2
479	1	2	4	5	5	4	4	3	4	4	2	4	4	4	3	4	3	4	3	3	5	3	5	3	3	3	3	1	2	3	2
480	1	4	5	4	4	4	4	4	4	4	4	4	4	4	4	4	3	4	3	3	5	5	5	4	4	4	4	1	1	2	2
481	1	3	3	4	4	5	5	4	5	5	5	5	4	5	4	4	4	5	4	4	5	5	5	4	4	4	4	1	2	2	2
482	1	3	3	4	3	4	4	5	4	4	4	4	4	4	4	2	2	2	2	2	2	3	2	5	5	5	5	1	2	2	2
483	1	1	2	2	3	2	3	5	4	4	4	4	4	4	4	3	4	4	4	3	4	4	4	5	5	5	5	2	2	3	2
484	1	4	3	4	3	4	4	3	3	3	2	2	3	3	2	4	3	4	3	3	4	4	4	1	3	4	3	2	1	2	3
485	1	3	4	4	4	3	4	4	4	5	4	5	4	4	4	3	4	4	4	3	5	4	5	4	5	4	3	2	1	2	2
486	1	4	5	5	5	5	5	3	4	3	4	3	4	4	3	4	3	4	3	3	5	5	5	3	3	3	1	2	4	1	2
487	1	2	4	4	3	3	3	4	5	4	4	5	5	5	4	4	3	3	3	3	3	3	3	4	3	4	3	1	1	3	2
488	1	4	2	2	2	3	2	2	2	2	2	2	2	2	2	1	1	1	2	1	2	3	2	2	2	1	1	1	1	2	3
489	1	4	2	2	2	1	1	1	1	1	2	2	2	2	2	1	2	1	2	1	1	1	1	1	1	2	1	1	1	3	3
490	1	4	4	4	4	4	4	5	4	4	4	3	4	4	3	5	5	4	4	4	5	5	5	4	5	5	4	2	3	3	2
491	1	3	3	3	3	3	3	2	2	2	1	2	1	2	1	2	2	1	1	1	1	4	1	1	2	2	3	2	4	1	2
492	1	1	4	3	3	3	3	3	3	2	3	3	3	3	2	2	3	2	3	2	3	3	3	2	2	3	5	1	2	1	3
493	1	4	4	4	3	3	4	4	3	3	3	4	3	3	3	3	4	4	4	3	4	4	4	3	5	5	3	2	1	2	2
494	1	1	3	4	4	4	4	4	5	5	5	5	5	5	5	5	5	4	5	4	4	4	4	4	4	4	4	1	3	1	2
495	1	2	2	3	3	4	3	4	4	4	4	4	4	4	4	4	4	5	4	4	4	3	4	4	4	3	3	1	1	1	3
496	1	1	4	3	3	3	4	2	4	3	4	3	4	4	3	3	3	2	3	2	3	3	3	3	1	2	3	2	3	2	2
497	1	3	2	3	2	2	3	3	4	3	4	4	4	4	3	3	2	2	2	2	2	2	2	3	2	5	3	2	1	2	2
498	1	2	5	4	3	3	3	4	3	3	3	1	2	2	2	4	4	4	4	4	5	3	5	3	4	5	3	1	2	1	2
499	1	4	4	4	4	4	4	4	3	2	3	3	3	3	2	4	4	4	5	4	5	5	5	2	5	3	5	1	5	3	3
500	1	2	4	3	2	2	4	3	3	3	3	3	4	3	3	4	3	3	4	3	4	3	4	3	3	4	2	1	5	3	2
501	1	1	3	3	4	3	3	4	1	2	1	1	1	1	1	3	2	2	2	2	1	1	1	5	2	4	3	1	1	3	2
502	1	4	4	5	5	4	4	4	5	5	5	5	5	5	5	4	5	5	5	4	5	3	5	4	4	4	5	2	2	1	3
503	1	1	5	5	5	5	5	3	3	3	3	4	3	3	3	4	4	5	4	4	5	5	5	3	4	3	3	1	3	3	3
504	1	2	4	4	4	4	4	4	3	3	5	3	2	3	3	4	4	5	4	4	4	4	4	3	4	3	5	1	2	1	3
505	1	3	4	4	4	4	4	4	3	2	3	3	2	3	2	4	4	4	4	4	5	4	5	2	5	3	4	1	5	2	2
506	1	3	3	4	3	4	4	3	4	4	4	4	3	4	3	3	2	2	3	2	3	4	3	4	1	3	3	2	2	1	2
507	1	2	4	4	4	4	4	4	3	3	3	3	2	3	2	4	4	4	4	4	5	5	5	3	4	3	4	2	1	2	3
508	1	2	4	4	4	4	4	4	4	4	4	4	4	4	4	3	3	2	3	4	3	4	3	5	2	3	5	1	2	2	3
509	1	2	3	3	3	4	4	4	4	4	4	4	2	4	3	3	4	4	3	4	4	4	4	5	3	3	3	1	1	3	2
510	1	2	4	4	3	4	4	3	4	4	3	4	4	4	3	4	2	4	3	4	3	3	3	3	3	4	3	2	5	2	2
511	1	3	4	5	4	4	5	4	5	5	5	5	4	5	4	3	5	5	4	4	5	5	5	4	4	4	5	1	2	3	2
512	1	4	3	4	4	4	3	3	3	3	3	3	2	3	2	4	3	3	3	3	3	3	3	3	3	4	3	1	3	3	2
513	1	3	5	5	4	5	5	3	4	4	4	4	4	4	4	4	4	4	5	4	4	4	4	4	4	3	2	2	4	1	3
514	1	2	4	4	4	4	4	4	3	3	3	3	2	3	2	4	4	5	4	4	5	5	5	3	4	5	5	2	3	1	2
515	1	2	3	3	3	3	5	4	3	3	3	3	3	3	3	3	5	4	4	4	5	5	5	3	5	4	3	1	2	1	3
516	1	3	4	4	5	5	5	5	5	5	5	4	5	5	4	5	3	4	4	4	5	3	5	5	4	5	4	1	2	3	2
517	1	3	3	3	3	4	2	4	4	4	5	4	4	4	4	3	4	2	4	3	3	3	3	5	3	3	3	1	1	3	2
518	1	4	4	4	4	3	4	3	4	4	4	4	4	4	4	3	4	2	3	3	3	3	3	5	2	3	3	2	2	3	2
519	1	4	4	4	4	3	4	4	5	5	5	5	5	5	5	4	4	4	4	4	5	3	5	4	4	5	3	2	1	2	2
520	1	2	4	4	4	4	4	4	4	4	2	4	4	4	3	3	5	5	4	4	4	4	4	3	5	4	5	1	5	1	2
521	1	2	3	4	3	3	4	4	4	3	4	4	4	4	3	4	4	5	4	4	4	3	4	3	4	5	3	2	3	3	3
522	1	4	4	4	3	3	4	4	5	5	5	5	5	5	5	4	4	4	4	4	4	4	4	4	4	5	3	2	1	2	3
523	1	4	2	3	2	2	2	2	1	1	2	2	2	2	1	1	2	1	2	1	1	3	1	2	2	2	1	2	1	2	2
524	1	4	3	3	4	4	4	4	5	5	5	5	4	5	4	4	3	5	4	4	5	5	3	5	5	3	3	1	3	3	2
525	1	4	3	2	3	3	3	3	3	2	2	4	3	3	2	3	2	4	3	3	3	3	3	1	3	4	2	2	4	1	2
526	1	4	4	4	4	5	4	4	5	5	5	5	4	5	4	4	3	4	3	3	5	5	3	5	3	5	4	2	5	2	2
527	1	3	4	4	3	3	4	3	3	2	3	2	3	3	2	4	3	3	3	3	3	3	2	1	3	3	3	1	5	3	2
528	1	3	4	4	4	4	4	5	5	5	5	5	3	5	4	5	5	4	5	4	5	5	3	4	5	5	4	1	1	2	2
529	1	1	4	4	3	3	4	4	5	4	4	4	5	4	4	4	4	5	4	4	5	5	5	5	5	4	3	2	1	3	2
530	1	2	4	5	4	4	3	5	5	4	4	5	4	4	4	4	5	4	4	4	4	4	4	4	5	5	4	2	2	1	2
531	1	3	4	5	5	5	3	5	4	4	4	4	4	4	4	4	5	4	4	4	4	4	4	5	4	5	4	2	5	2	2
532	1	2	4	4	4	4	4	4	4	4	4	4	4	4	4	4	3	3	4	3	4	4	3	4	3	4	4	2	1	2	2
533	1	2	2	2	3	3	2	1	2	1	2	3	1	2	1	1	2	1	1	1	2	2	2	2	1	1	1	2	3	2	3
534	1	4	3	4	3	3	3	4	4	4	4	4	4	4	4	3	3	4	3	3	3	3	3	5	3	4	5	2	1	2	2
535	1	2	5	4	4	5	4	5	3	4	4	3	3	3	3	4	3	4	4	3	5	5	3	3	5	5	5	2	2	3	2
536	1	3	5	5	5	4	3	4	4	4	4	4	4	4	4	5	4	4	3	4	4	4	3	5	3	4	5	1	5	2	2
537	1	2	4	4	3	5	4	4	3	4	4	4	5	4	4	3	3	5	3	3	5	5	3	3	4	4	4	1	3	2	2
538	1	3	4	4	4	5	3	5	4	4	4	4	5	4	4	4	5	4	4	4	4	4	4	5	5	5	5	1	1	2	2
539	1	3	4	4	3	5	3	4	3	3	3	3	3	3	3	4	4	4	4	4	4	4	3	3	5	5	3	2	5	1	3
540	1	3	3	4	3	3	3	3	4	3	4	3	3	3	3	3	3	3	3	4	3	3	3	3	3	4	3	2	5	1	2
541	1	1	4	4	4	5	3	4	5	4	5	5	4	5	4	4	4	4	3	4	4	4	3	4	3	5	4	2	2	3	2
542	1	3	4	4	4	4	4	4	4	4	5	4	4	4	4	4	4	5	5	4	5	5	5	4	5	4	4	2	2	2	3
543	1	2	3	4	3	3	3	4	3	3	3	3	3	3	3	3	3	3	3	3	3	3	3	3	3	5	5	1	2	1	2
544	1	2	5	4	4	3	4	4	4	5	4	4	5	4	4	4	3	4	3	4	4	4	4	5	3	4	3	1	2	2	2
545	1	3	3	4	4	3	4	5	5	4	5	5	4	5	4	5	4	4	5	5	4	4	3	5	5	5	3	1	2	3	2
546	1	1	5	4	4	4	5	5	5	4	4	4	4	4	4	4	4	5	5	5	4	5	4	4	5	4	5	2	2	3	2
547	1	1	5	4	4	5	3	5	5	5	5	5	4	5	4	4	4	4	5	4	5	5	4	5	4	4	5	2	2	1	2
548	1	2	3	4	4	5	4	5	5	5	4	5	4	5	4	4	4	4	5	5	4	5	4	5	4	5	4	2	5	3	3
549	1	2	3	3	4	4	4	3	3	3	3	3	4	3	3	3	4	3	3	3	5	5	3	3	3	4	3	2	2	3	2
550	1	4	4	4	5	3	4	4	3	3	4	3	4	3	3	4	4	5	5	4	5	5	4	3	4	4	5	2	5	1	3
551	1	4	4	5	4	5	3	4	4	5	3	4	4	4	4	4	4	4	3	3	4	4	5	5	3	4	4	1	2	3	2
552	1	3	4	4	4	4	3	4	3	3	3	3	4	3	3	4	4	3	3	3	5	5	4	3	3	5	3	1	1	2	2
553	1	1	3	3	3	5	3	4	3	4	4	5	5	4	4	4	4	4	3	3	4	4	5	3	3	5	3	2	1	1	2
554	1	4	4	4	4	5	3	4	3	3	3	5	3	3	3	3	3	3	3	3	4	4	3	3	3	4	4	1	5	1	3
555	1	3	5	4	4	5	3	4	5	5	5	5	5	5	5	4	4	4	3	3	4	4	5	5	3	4	4	2	5	2	2
556	1	2	3	4	3	5	4	5	4	4	4	4	5	4	4	5	4	4	5	4	5	5	5	5	5	5	4	1	1	3	2
557	1	4	4	4	4	4	4	4	4	4	5	4	4	4	4	4	4	4	3	3	4	5	4	4	3	5	5	1	4	2	3
558	1	2	4	4	4	3	4	4	5	4	5	5	5	5	4	4	4	4	4	4	4	4	5	4	5	5	3	2	1	2	2
559	1	1	5	4	4	5	4	4	3	3	3	3	3	3	3	4	4	4	4	4	4	4	4	3	5	5	4	1	3	3	2
560	1	4	4	3	3	3	3	4	4	4	4	4	4	4	4	4	5	4	4	4	5	4	5	4	5	5	3	1	1	1	3
561	1	2	4	5	3	5	4	5	3	4	5	4	5	4	4	4	4	5	4	4	5	4	4	5	5	5	5	1	5	1	3
562	1	3	4	4	4	5	4	4	5	5	5	5	5	5	5	5	4	4	3	4	5	5	5	4	3	5	4	1	2	2	2
563	1	4	4	5	3	4	5	4	3	3	3	3	3	3	3	3	3	3	5	3	5	4	4	3	4	5	5	2	1	1	3
564	1	4	5	4	4	5	4	5	4	5	4	5	5	5	4	4	4	4	5	4	4	5	4	5	4	5	4	2	2	2	2
565	1	2	4	5	5	4	3	5	4	4	4	4	4	4	4	4	4	4	4	4	5	4	4	4	5	5	5	1	2	3	2
566	1	4	4	4	5	3	4	5	5	4	3	5	4	4	4	4	4	4	4	4	5	5	5	4	5	5	5	1	5	2	3
567	1	1	4	4	4	5	4	4	3	3	3	4	4	3	3	3	3	3	4	3	5	5	3	3	3	5	5	2	5	1	3
568	1	3	3	3	3	4	3	4	3	3	4	3	3	3	3	3	3	3	3	3	3	5	3	3	3	5	3	2	2	2	2
569	1	4	4	4	4	5	4	5	5	3	5	4	4	4	4	3	4	4	4	3	5	4	5	5	4	5	5	1	1	3	2
570	1	3	4	3	3	3	3	4	4	4	4	3	4	4	3	4	4	4	4	4	3	4	5	5	5	4	3	1	2	1	1
571	1	1	5	5	5	4	4	4	3	3	3	3	2	3	2	4	3	3	4	3	5	5	5	3	3	5	4	2	1	2	3
572	1	3	4	5	4	3	4	5	4	4	4	4	4	4	4	4	5	4	4	5	5	4	5	4	4	5	5	2	1	2	1
573	1	3	4	4	4	3	4	4	4	4	4	3	4	4	3	4	3	4	4	3	4	5	4	5	5	4	3	1	4	1	1
574	1	1	4	4	4	3	4	4	3	3	4	3	3	3	3	3	5	5	4	5	5	4	5	3	4	5	3	1	4	2	2
575	1	1	3	4	3	5	5	5	4	4	4	4	2	4	3	3	4	4	5	5	5	5	5	5	4	5	4	1	5	3	3
576	1	3	5	4	4	4	4	4	3	3	3	4	2	3	3	4	4	5	5	4	4	5	5	3	4	5	5	1	3	3	2
577	1	1	4	5	4	4	4	4	3	4	4	3	4	4	3	3	3	4	3	3	5	5	3	3	3	4	5	1	5	3	2
578	1	4	4	4	4	5	4	5	5	5	5	5	5	5	5	5	5	4	5	4	5	4	5	4	5	4	5	2	1	1	1
579	1	1	4	4	4	4	5	4	3	3	3	3	3	3	3	3	3	3	4	3	4	5	3	3	3	4	5	2	4	3	1
580	1	1	4	4	5	5	4	5	5	5	5	5	4	5	4	5	5	4	5	4	4	4	4	4	5	4	5	2	2	1	3
581	1	1	4	3	3	3	4	4	3	3	3	3	3	3	3	3	3	3	4	3	3	3	3	3	3	5	5	2	2	1	1
582	1	3	4	5	5	3	5	5	5	4	5	5	4	5	4	4	4	4	4	4	4	4	4	5	5	5	5	1	3	3	2
583	1	2	4	5	5	3	5	5	5	5	4	5	5	5	4	3	4	5	5	4	4	4	4	5	5	5	5	2	4	3	2
584	1	3	5	4	4	3	4	3	4	3	3	3	2	3	3	4	4	4	4	4	3	3	3	3	3	3	3	1	2	2	2
585	1	3	4	4	4	5	4	4	5	4	5	5	3	4	4	3	4	3	3	3	5	5	5	4	4	4	4	2	5	3	2
586	1	3	5	5	5	4	4	5	4	4	4	4	4	4	4	4	4	4	4	4	5	5	5	5	5	5	5	2	4	3	3
587	1	4	5	4	4	5	4	4	4	4	4	4	4	4	4	1	2	1	1	1	5	5	5	4	4	4	4	1	5	3	3
588	1	3	4	5	4	4	5	4	4	4	4	5	4	4	4	1	2	2	1	2	4	4	4	4	4	4	4	2	2	1	3
589	1	1	4	5	4	4	4	5	4	4	4	4	5	4	4	4	4	4	5	4	4	4	4	5	5	5	5	1	4	2	1
590	1	4	4	5	5	5	4	5	4	4	5	4	4	4	4	5	4	5	5	4	5	5	5	5	5	5	5	2	2	1	2
591	1	2	5	3	3	5	5	3	4	3	4	3	4	4	3	4	3	4	5	4	5	5	5	3	3	3	3	1	1	1	3
592	1	3	2	2	2	2	1	1	2	2	2	1	1	2	1	2	2	2	2	3	1	1	1	1	1	1	1	2	3	1	2
593	1	2	4	4	3	3	4	3	3	3	3	4	4	3	3	4	4	4	5	4	3	3	3	3	3	3	3	1	2	3	2
594	1	1	3	3	3	5	3	4	4	4	5	4	4	4	4	3	4	4	5	4	5	5	5	4	4	4	4	2	4	2	2
595	1	1	4	3	4	5	4	2	3	2	3	3	3	3	2	4	4	4	4	4	3	3	3	2	2	2	2	1	2	2	3
596	1	3	5	5	5	3	5	5	5	5	5	5	4	5	4	4	4	5	4	4	4	4	4	5	5	5	5	1	2	2	1
597	1	2	3	3	4	4	3	5	5	5	5	5	5	5	5	5	4	4	5	4	4	4	4	5	5	5	5	1	2	1	1
598	1	1	4	5	4	4	4	5	5	5	5	5	5	5	5	5	5	5	4	4	5	5	5	5	5	5	5	2	3	2	1
599	1	2	5	5	5	5	5	5	4	5	5	5	5	5	4	5	5	5	5	5	5	5	5	5	5	5	5	2	1	1	2
600	1	4	5	4	4	4	3	3	4	3	3	3	3	3	3	5	4	5	4	4	3	3	3	3	3	3	3	2	2	3	2
601	1	1	3	3	3	3	3	5	4	4	4	4	4	4	4	3	2	4	4	3	4	4	4	5	5	5	5	1	5	1	3
602	1	3	3	3	5	4	5	5	5	4	4	4	4	4	4	3	4	4	3	3	5	5	5	5	5	5	5	1	2	1	2
603	1	3	5	5	5	5	5	5	4	4	4	4	4	4	4	3	5	4	3	3	4	4	4	5	5	5	5	1	3	1	2
604	1	4	3	4	3	4	3	3	3	3	3	3	4	3	3	4	3	4	4	3	3	3	3	3	3	3	3	1	2	3	2
605	1	3	2	2	3	3	3	4	4	4	5	4	4	4	4	4	3	5	4	4	4	4	4	4	4	4	4	2	3	2	3
606	1	3	3	5	5	5	5	4	4	5	5	5	5	5	4	4	4	4	4	4	5	5	5	4	4	4	4	2	1	2	2
607	1	2	1	2	2	1	2	1	2	1	1	1	2	1	1	4	4	4	4	4	1	1	1	1	1	1	1	2	5	3	1
608	1	2	4	4	5	4	3	5	5	5	5	5	5	5	5	4	4	4	4	4	4	4	4	5	5	5	5	1	1	3	2
609	1	2	4	4	3	4	3	3	3	3	3	3	2	3	2	4	3	3	4	3	3	3	3	3	3	3	3	1	3	3	1
610	1	2	3	3	4	3	4	3	4	3	4	4	4	4	3	3	4	2	3	3	5	5	5	3	3	3	3	1	1	3	3
611	1	2	3	3	3	3	3	2	3	3	2	3	3	3	2	3	4	4	3	3	3	3	3	2	2	2	2	2	2	3	3
612	1	4	5	4	4	4	3	5	5	5	5	5	5	5	5	5	5	5	5	5	5	5	5	5	5	5	5	1	2	3	2
613	1	1	3	4	3	3	3	3	4	3	4	3	3	3	3	3	4	4	3	3	3	3	3	3	3	3	3	1	1	1	2
614	1	4	2	2	2	2	2	2	2	2	2	2	2	2	2	2	2	2	1	3	2	2	2	2	2	2	2	1	3	3	3
615	1	1	4	4	5	5	4	4	5	4	5	5	5	5	4	4	5	4	4	4	4	4	4	4	4	4	4	2	1	1	3
616	1	3	4	5	4	4	4	1	3	2	3	3	3	3	2	4	3	3	4	3	3	3	3	1	1	1	1	1	2	2	1
617	1	4	4	4	4	4	3	4	4	4	4	5	4	4	4	4	3	4	4	3	5	5	5	4	4	4	4	1	1	1	1
618	1	1	5	5	5	5	5	4	5	5	5	4	4	5	4	4	4	5	4	4	5	5	5	4	4	4	4	2	1	2	1
619	1	4	5	4	5	5	4	4	4	4	4	4	4	4	4	3	3	4	3	3	5	5	5	4	4	4	4	2	1	1	2
620	1	2	4	4	4	4	4	3	3	4	4	3	3	3	3	5	5	4	5	4	3	3	3	3	3	3	3	2	1	3	2
621	1	3	3	3	5	4	4	3	4	3	3	3	3	3	3	2	3	3	3	2	3	3	3	3	3	3	3	2	1	2	2
622	1	4	3	5	5	5	5	5	4	4	4	4	4	4	4	4	5	4	5	4	4	4	4	5	5	5	5	2	1	3	1
623	1	3	5	3	3	5	3	4	4	4	4	4	4	4	4	3	4	4	3	3	5	5	5	4	4	4	4	2	3	2	2
624	1	4	5	5	5	5	5	4	5	5	5	5	5	5	5	4	4	5	4	4	5	5	5	4	4	4	4	1	3	3	1
625	1	3	1	2	1	2	2	2	1	1	1	1	2	1	1	1	2	2	1	2	1	1	1	2	2	2	2	1	5	3	3
626	1	3	4	3	5	5	5	5	5	5	5	4	5	5	4	4	4	4	4	4	5	5	5	5	5	5	5	2	3	2	1
627	1	2	3	5	5	4	4	4	5	5	4	5	5	5	4	3	4	4	3	3	5	5	5	4	4	4	4	1	1	1	3
628	1	4	3	4	4	4	3	5	5	4	3	3	4	4	3	3	4	4	4	3	4	4	4	5	5	5	5	2	1	2	2
629	1	4	4	4	4	3	4	3	3	3	4	3	4	3	3	3	3	3	3	3	3	3	3	3	3	3	3	1	1	2	3
630	1	4	5	4	5	4	4	3	3	3	3	3	4	3	3	3	3	4	3	3	3	3	3	3	3	3	3	2	2	2	1
631	1	4	4	4	4	3	4	3	3	3	3	3	3	3	3	5	4	4	4	4	3	3	3	3	3	3	3	1	1	1	2
632	1	4	2	3	3	2	1	1	3	3	2	3	2	3	2	3	3	3	3	3	3	3	3	1	1	1	1	1	1	2	2
633	1	3	4	5	4	5	4	5	5	4	3	5	4	4	4	3	4	4	4	3	5	5	5	5	5	5	5	1	3	2	3
634	1	1	4	5	5	3	4	5	5	4	5	5	5	5	4	4	4	4	4	4	5	5	5	5	5	5	5	2	4	2	3
635	1	2	4	4	4	4	5	5	5	5	5	5	5	5	5	4	4	4	4	4	4	4	4	5	5	5	5	1	2	2	2
636	1	4	5	5	4	5	4	3	3	3	4	3	4	3	3	4	4	4	4	4	3	3	3	3	3	3	3	2	1	1	1
637	1	4	3	5	5	5	4	4	4	5	4	5	5	5	4	3	4	4	4	3	5	5	5	4	4	4	4	1	5	2	3
638	1	3	4	4	5	5	4	5	4	4	4	5	4	4	4	4	3	4	3	3	5	5	5	5	5	5	5	2	5	2	2
639	1	4	5	4	3	4	4	5	5	4	5	5	4	5	4	4	4	5	4	4	4	4	4	5	5	5	5	1	4	3	1
640	1	3	5	5	5	5	3	4	4	5	4	4	4	4	4	4	3	4	3	3	5	5	5	4	4	4	4	2	2	1	2
641	1	1	4	4	4	4	4	3	3	3	3	3	3	3	3	3	4	4	3	3	3	3	3	3	3	3	3	1	2	3	1
642	1	4	4	3	4	4	4	3	4	3	4	3	3	3	3	5	4	4	4	4	3	3	3	3	3	3	3	1	2	3	1
643	1	3	5	5	3	4	4	3	3	3	4	5	4	4	3	4	4	5	4	4	5	5	5	3	3	3	3	2	1	3	2
644	1	4	4	4	5	4	3	4	5	4	5	4	5	5	4	5	5	4	4	4	4	4	4	4	4	4	4	1	3	3	2
645	1	4	5	5	5	4	4	5	4	4	4	5	4	4	4	4	4	4	4	4	5	5	5	5	5	5	5	2	1	2	2
646	1	3	4	4	5	5	3	4	5	5	5	5	5	5	5	4	4	4	4	4	5	5	5	4	4	4	4	1	1	2	2
647	1	4	3	4	5	4	5	3	3	3	3	3	2	3	2	4	4	4	4	4	3	3	3	3	3	3	3	2	5	3	1
648	1	4	3	4	4	4	4	3	4	3	4	3	3	3	3	4	4	4	4	4	3	3	3	3	3	3	3	1	5	1	2
649	1	2	3	5	5	5	3	5	4	4	4	4	4	4	4	4	3	5	4	4	5	5	5	5	5	5	5	1	2	3	3
650	1	1	4	4	4	4	4	5	5	5	4	5	3	4	4	4	5	4	4	4	4	4	4	5	5	5	5	1	5	3	2
651	1	3	4	3	5	4	4	4	4	4	4	3	3	4	3	4	4	4	4	4	4	4	4	4	4	4	4	1	2	2	1
652	1	2	5	5	3	4	4	3	4	3	4	4	4	4	3	4	4	4	4	4	5	5	5	3	3	3	3	2	2	2	1
653	1	1	4	4	4	3	3	3	3	4	3	3	2	3	3	3	3	3	3	3	3	3	3	3	3	3	3	1	5	3	2
654	1	2	5	5	5	5	4	5	5	5	5	3	5	5	4	4	4	5	3	4	5	5	5	5	5	5	5	2	3	1	1
655	1	3	5	5	3	5	4	4	5	5	5	5	5	5	5	4	4	5	4	4	5	5	5	4	4	4	4	2	1	2	2
656	1	2	4	5	5	4	5	4	5	5	5	5	5	5	5	1	2	1	2	1	5	5	5	4	4	4	4	2	2	1	3
657	1	3	4	4	3	3	4	4	5	4	4	4	5	4	4	4	4	5	4	4	4	5	5	4	4	4	3	2	3	1	3
658	1	2	4	5	4	4	3	5	5	4	4	5	4	4	4	4	5	4	4	4	4	4	4	5	5	4	5	2	1	1	3
659	1	1	4	5	5	5	3	4	4	4	4	4	4	4	4	4	3	4	4	3	4	4	4	4	4	3	5	1	1	2	3
660	1	3	4	4	4	3	4	4	4	4	5	4	4	4	3	4	3	3	4	3	5	4	5	5	3	3	3	1	2	1	3
661	1	1	2	2	1	1	2	2	2	2	2	1	1	2	3	1	2	1	1	3	2	1	1	2	2	1	2	2	2	2	2
662	1	4	5	4	4	3	5	4	4	4	5	5	4	4	3	3	3	4	3	3	4	4	3	5	3	4	4	2	1	2	2
663	1	4	5	4	4	5	4	4	3	4	4	4	5	4	3	4	3	4	4	3	4	5	4	3	5	4	5	1	1	3	2
664	1	3	5	5	5	4	3	4	4	4	4	5	4	4	3	3	4	4	3	5	5	4	5	4	3	4	5	1	3	1	2
665	1	1	4	4	3	5	4	4	3	4	4	5	5	2	3	3	3	5	3	3	4	4	5	3	5	4	5	1	1	3	3
666	1	4	4	4	4	5	3	4	4	4	5	4	4	4	3	4	3	4	4	3	4	5	4	5	4	4	4	2	1	1	3
667	1	2	4	4	3	5	3	4	5	5	4	4	4	4	5	4	4	4	4	4	5	5	4	5	4	3	3	2	4	1	2
668	1	2	3	4	3	3	3	4	4	3	4	4	4	2	3	3	3	3	3	3	3	5	3	3	3	5	3	1	1	3	2
669	1	1	4	4	4	5	3	4	5	4	5	5	4	2	3	4	4	4	3	3	4	4	5	3	3	4	5	1	2	1	3
670	1	2	4	4	4	4	4	5	4	4	5	5	4	2	3	4	4	5	5	4	4	5	5	5	5	4	4	1	3	3	2
671	1	1	4	4	3	5	4	4	4	4	4	4	5	4	3	4	4	4	5	4	5	3	3	4	5	3	4	2	3	3	2
672	1	1	5	4	4	3	4	3	4	4	5	4	4	2	3	4	3	4	3	3	4	5	4	3	3	3	3	2	4	1	3
673	1	2	3	4	4	3	4	4	5	5	4	5	5	2	3	3	4	4	5	4	5	4	4	4	5	5	3	2	3	1	2
674	1	1	3	3	4	4	4	4	5	4	5	4	4	2	3	4	4	5	5	5	3	5	4	5	5	3	3	1	1	1	3
675	1	2	5	4	4	5	3	4	5	4	5	3	5	4	3	4	4	4	5	4	4	5	4	5	4	4	4	2	3	2	3
676	1	1	3	4	4	4	4	4	5	4	4	4	5	2	4	4	4	4	5	5	4	4	4	5	4	4	3	2	2	3	2
